# Supplementary material for: Integrated genomics and functional validation identifies malignant cell specific dependencies in triple negative breast cancer
Source: Nat Commun. 2018 Mar 13;9:1044. doi: 10.1038/s41467-018-03283-z (PMC5849766; doi:10.1038/s41467-018-03283-z)
Supplement: Supplementary file 3 — Supplementary Data 1 [file 41467_2018_3283_MOESM3_ESM.xlsx]

## Sheet: Supplementary Data 1
PatientID	AffymetrixSNP6_files	AffymetrixExon_files	SampleType	ER.IHC	PR.IHC	HER2.IHC	Histological Grade	unified_IHC_GEX_HER2_Annotation	unified_IHC_GEX_ER_Annotation	Covariate_HER2.ER.Status	Recurrence
BN010		Marra_BN010_20100511	normal_breast	NA	NA	NA	NA	NA	NA	Normal	NA
BN011	MAR_BN011_DNA_20101223	Marra_BNO11_RNA_20101217	normal_breast	NA	NA	NA	NA	NA	NA	Normal	NA
BN012		Marra_BN012_20100511	normal_breast	NA	NA	NA	NA	NA	NA	Normal	NA
BN015	MAR_BN015_DNA_20101223	Marra_BNO15_RNA_20101217	normal_breast	NA	NA	NA	NA	NA	NA	Normal	NA
BN04	MAR_BN04_DNA_20101223	Marra_BNO4_RNA_20101217	normal_breast	NA	NA	NA	NA	NA	NA	Normal	NA
BN07	MAR_BN07_DNA_20101223	Marra_BNO7_RNA_20101217	normal_breast	NA	NA	NA	NA	NA	NA	Normal	NA
BNO26		Marra_BNO26_20110322	normal_breast	NA	NA	NA	NA	NA	NA	Normal	NA
BNO27		Marra_BNO27_20110322	normal_breast	NA	NA	NA	NA	NA	NA	Normal	NA
K24Y		Marra_KCL_24Y_20100511	normal_breast	NA	NA	NA	NA	NA	NA	Normal	NA
P_100020	MAR_P1_F1_20100624	Marra_100020_20100618	tumor	0	0	0	3	-	-	HER2NegERNeg	DistRec
P_100024	MAR_P1_H1_20100624	Marra_100024_20100618	tumor	0	0	0	3	-	-	HER2NegERNeg	NoDistRec
P_100029	MAR_P1_C2_20100629	Marra_100029_20100618	tumor	0	0	0	3	-	-	HER2NegERNeg	DistRec
P_100032	MAR_P1_D2_20100629	Marra_100032_20100618	tumor	0	0	0	3	-	-	HER2NegERNeg	NoDistRec
P_100036	MAR_D1_20110308		tumor	0	0	0	3	-	-	HER2NegERNeg
P_100037	MAR_P1_E2_20100629	Marra_100037_20100618	tumor	0	1	0	3	-	-	HER2NegERNeg	DistRec
P_100042	MAR_P1_G2_20100629	Marra_100042_20100618	tumor	0	0	0	3	-	-	HER2NegERNeg	NoDistRec
P_100043	MAR_P1_H2_20100629	Marra_100043_20100618	tumor	0	0	0	3	-	-	HER2NegERNeg	DistRec
P_100046	MAR_E1_20110308	Marra_100046_20110317	tumor	0	0	0	3	-	-	HER2NegERNeg	NoDistRec
P_100047	MAR_P1_A3_20100702	Marra_100047_20100618	tumor	0	0	0		-	-	HER2NegERNeg	DistRec
P_100049	MAR_P1_B3_20100702	Marra_100049_20100618	tumor	0	0	0	2	-	-	HER2NegERNeg	NoDistRec
P_100051	MAR_P1_C3_20100702	Marra_100051_20100618	tumor	0	0	0	3	-	-	HER2NegERNeg	DistRec
P_100054	MAR_P1_E3_20100702	Marra_100054_20100618	tumor	0	1	0	2	-	-	HER2NegERNeg	NoDistRec
P_100068	MAR_P1_H3_20100702	Marra_100068_20100618	tumor	0	0	0	2	-	-	HER2NegERNeg	DistRec
P_100073	MAR_P1_A4_20100702	Marra_100073_20100625	tumor	0	0	0	3	-	-	HER2NegERNeg	NoDistRec
P_100075	MAR_P1_B4_20100702	Marra_100075_20100625	tumor	0	0	0		-	-	HER2NegERNeg	DistRec
P_100080	MAR_C5_20110315	Marra_100272_20110322	tumor	0	0	0	3	-	-	HER2NegERNeg	NoDistRec
P_100081	MAR_P1_F4_20100702	Marra_100081_20100625	tumor	0	0	0	3	-	-	HER2NegERNeg	DistRec
P_100082	MAR_P1_G4_20100702	Marra_100082_20100701	tumor	0	0	0	2	-	-	HER2NegERNeg	NoDistRec
P_100086	MAR_P1_A5_20100702	Marra_100086_20100701	tumor	0	0	1	3	+	-	HER2PosERNeg	NA
P_100087	MAR_P1_B5_20100702	Marra_100087_20100625	tumor	0	0	1	3	+	-	HER2PosERNeg	NA
P_100088		Marra_100088_20101008	tumor	0	0	1	2	+	-	HER2PosERNeg	NA
P_100094	MAR_A2_20110315	Marra_100094_20110315	tumor	0	0	1	3	+	-	HER2PosERNeg	NA
P_100097		Marra_100097_20101008	tumor	0	0	1	3	+	-	HER2PosERNeg	NA
P_100099	MAR_P1_C5_20100702	Marra_100099_20100625	tumor	1	1	0	2	-	+	HER2NegERPos	NA
P_100101	MAR_P1_E5_20100702	Marra_100101_20100625	tumor	1	1	0	1	-	+	HER2NegERPos	NA
P_100110		Marra_100110_20110317	tumor	1	1	0	3	-	+	HER2NegERPos	NA
P_100112	MAR_A2_20101026		tumor	1	1	0	2	-	+	HER2NegERPos
P_100114	MAR_E2_20110315	Marra_100114_20110322	tumor	1	1	0	3	-	+	HER2NegERPos	NA
P_100152	MAR_P1_G5_20100702	Marra_100152_20100625	tumor	0	0	0	3	-	-	HER2NegERNeg	DistRec
P_100156	MAR_A1_20101029	Marra_100156_20101008	tumor	0	0		3	-	-	HER2NegERNeg	NoDistRec
P_100164	MAR_C2_20101026	Marra_100164_20101019	tumor	0	0	0	3	-	-	HER2NegERNeg	DistRec
P_100165	MAR_D2_20101026	Marra_100165_20101019	tumor	0	0	0	3	-	-	HER2NegERNeg	NoDistRec
P_100170	MAR_P1_A6_20100702	Marra_100170_20100625	tumor	0	0	1	3	+	-	HER2PosERNeg	NA
P_100171	MAR_E2_20101026	Marra_100171_20101019	tumor	0	0	0	3	-	-	HER2NegERNeg	NoDistRec
P_100180	MAR_F2_20101026		tumor	0	1	0	2	-	-	HER2NegERNeg
P_100187	MAR_P1_F2_20100629	Marra_100187_20101019	tumor	0	0	0	3	-	-	HER2NegERNeg
P_100188	MAR_B1_20101029	Marra_100188_20101019	tumor	0	0	0	3	-	-	HER2NegERNeg	NoDistRec
P_100189	MAR_H2_20101026		tumor	0	1	0	3	-	-	HER2NegERNeg
P_100190	MAR_P1_B6_20100702	Marra_100190_20100625	tumor	0	0	1	3	+	-	HER2PosERNeg	NA
P_100191	MAR_H2_20110315	Marra_100191_20110322	tumor	0	0	0	3	-	-	HER2NegERNeg	NoDistRec
P_100195	MAR_G4_20101029	Marra_100195_20101019	tumor	0	1	0	3	-	-	HER2NegERNeg	DistRec
P_100196	MAR_A5_20101028	Marra_100196_20101019	tumor	0	0	0	3	-	-	HER2NegERNeg	NoDistRec
P_100199		Marra_100199_20101019	tumor	0	0	1	3	+	-	HER2PosERNeg	NA
P_100200		Marra_100200_20101019	tumor	0	0	0	3	-	-	HER2NegERNeg	NoDistRec
P_100201		Marra_100201_20101019	tumor	0	0	0	3	-	-	HER2NegERNeg	DistRec
P_100203	MAR_A3_20101029	Marra_100203_20101019	tumor	0	0	0	3	-	-	HER2NegERNeg	NoDistRec
P_100211	MAR_B3_20101029	Marra_100211_20101019	tumor	0	0	0	3	-	-	HER2NegERNeg	DistRec
P_100213	MAR_C3_20101029	Marra_100213_20101019	tumor	0	0	0		-	-	HER2NegERNeg	NoDistRec
P_100214	MAR_P1_D6_20100702	Marra_100214_20100625	tumor	0	0	0	3	-	-	HER2NegERNeg	DistRec
P_100215	MAR_B3_20110315	Marra_100215_20110322	tumor	0	0		3	-	-	HER2NegERNeg	NoDistRec
P_100221	MAR_D3_20101029	Marra_100221_20101019	tumor	0	0	0	3	-	-	HER2NegERNeg	DistRec
P_100224		Marra_100224_20101019	tumor	0	0	0	3	-	-	HER2NegERNeg	NoDistRec
P_100225	MAR_E3_20101029	Marra_100225_20101019	tumor	0	0	0	3	-	-	HER2NegERNeg	DistRec
P_100228	MAR_F3_20101029	Marra_100228_20101019	tumor	0	0	0	3	-	-	HER2NegERNeg	NoDistRec
P_100229	MAR_G3_20101029	Marra_100229_20101019	tumor	0	0	0	3	-	-	HER2NegERNeg	DistRec
P_100233		Marra_100233_20101019	tumor	0	0	0	3	-	-	HER2NegERNeg	NoDistRec
P_100237	MAR_H4_20101029	Marra_100237_20101019	tumor	0	0	0	3	-	-	HER2NegERNeg	DistRec
P_100241	MAR_H3_20101029	Marra_100241_20101019	tumor	0	0	0	3	-	-	HER2NegERNeg	NoDistRec
P_100243	MAR_A4_20101029	Marra_100243_20101019	tumor	0	0	0	3	-	-	HER2NegERNeg	DistRec
P_100245	MAR_P1_E6_20100702	Marra_100245_20100625	tumor	0	0	1	2	+	-	HER2PosERNeg	NA
P_100246	MAR_B4_20101029		tumor	0	0	0	3	-	-	HER2NegERNeg
P_100248		Marra_100248_20101019	tumor	0	0	0	3	-	-	HER2NegERNeg	DistRec
P_100249	MAR_C4_20101029	Marra_100249_20101019	tumor	0	0	0	3	-	-	HER2NegERNeg	NoDistRec
P_100250	MAR_P1_F6_20100702	Marra_100250_20100625	tumor	0	0	1	3	+	-	HER2PosERNeg	NA
P_100251	MAR_H3_20110315	Marra_100251_20110322	tumor	0	0	1	3	+	-	HER2PosERNeg	NA
P_100252	MAR_A4_20110315	Marra_100252_20110325	tumor	0	0	1	3	+	-	HER2PosERNeg	NA
P_100253	MAR_B4_20110315	Marra_100253_20110322	tumor	0	0		3	-	-	HER2NegERNeg	NoDistRec
P_100254	MAR_D4_20101029		tumor	0	0	0	3	-	-	HER2NegERNeg
P_100255	MAR_E4_20101029		tumor	0	0	0	3	-	-	HER2NegERNeg
P_100262	MAR_D4_20110315	Marra_100262_20110322	tumor	0	0		3	-	-	HER2NegERNeg	DistRec
P_100263	MAR_E4_20110315	Marra_100263_20110322	tumor	0	0		3	-	-	HER2NegERNeg	NoDistRec
P_100265	MAR_F4_20110315	Marra_100265_20110322	tumor	0	0		3	+	-	HER2PosERNeg	NA
P_100268	MAR_H4_20110315	Marra_100268_20110322	tumor	0	0	0	3	-	-	HER2NegERNeg	NoDistRec
P_100269	MAR_F4_20101029	Marra_100269_20101019	tumor	0	0	0	3	-	-	HER2NegERNeg	DistRec
P_100274	MAR_D5_20110315	Marra_100274_20110322	tumor	0	0		3	-	-	HER2NegERNeg	DistRec
P_100275	MAR_E5_20110315	Marra_100275_20110322	tumor	0	0		3	+	-	HER2PosERNeg	NA
P_100278	MAR_F5_20110311	Marra_100278_20110322	tumor	0	0		3	-	-	HER2NegERNeg	DistRec
P_100279	MAR_G5_20110311	Marra_100279_20110322	tumor	0	0		3	-	-	HER2NegERNeg	NoDistRec
P_100280	MAR_H5_20110311	Marra_100280_20110322	tumor	0	0		3	+	-	HER2PosERNeg	NA
P_90112	MAR_P3_A1_20091105		tumor	0	0	0	3	-	-	HER2NegERNeg
P_90115	MAR_P1_A1_20091104	Marra_90115_20100324	tumor	0	0	0	3	-	-	HER2NegERNeg	NoDistRec
P_90123	MAR_P2_F6_20091106		tumor	0	0	0	3	-	-	HER2NegERNeg
P_90126	MAR_P1_C2_20091106	Marra_90126_20100324	tumor	0	0	0	2	-	-	HER2NegERNeg	DistRec
P_90127	MAR_P1_A2_20091106	Marra_90127RR_20100511	tumor	0	0	0	3	-	-	HER2NegERNeg	NoDistRec
P_90128	MAR_B1_20110308		tumor	0	0	0	3	-	-	HER2NegERNeg
P_90129	MAR_P1_A3_20091106	Marra_90129_20100324	tumor	0	1	0	3	-	-	HER2NegERNeg	DistRec
P_90143		Marra_90752_20100507	tumor	0	0	0	3	-	-	HER2NegERNeg	DistRec
P_90148	MAR_P2_A6_20091106	Marra_90148_20100324	tumor	0	0	0	2	-	-	HER2NegERNeg	NoDistRec
P_90149	MAR_P2_H1_20091106	Marra_90149_20110317	tumor	0	0	0	3	-	-	HER2NegERNeg	DistRec
P_90150	MAR_P1_B2_20091106	Marra_90150_20100324	tumor	0	0	0	2	-	-	HER2NegERNeg	NoDistRec
P_90155	MAR_P2_G5_20091106	Marra_90155_20100324	tumor	0	0	0	2	-	-	HER2NegERNeg	DistRec
P_90157		Marra_91000_20100511	tumor	0	1	0	3	-	-	HER2NegERNeg	DistRec
P_90158	MAR_P2_B6_20091106	Marra_90158_20100324	tumor	0	0	0	3	-	-	HER2NegERNeg	NoDistRec
P_90161	MAR_P2_A5_20091106	Marra_90161_20100324	tumor	0	0	0	3	-	-	HER2NegERNeg	DistRec
P_90165	MAR_P2_H4_20091106	Marra_90165_20100324	tumor	0	0	0	3	-	-	HER2NegERNeg	NoDistRec
P_90167	MAR_P1_A5_20091106	Marra_90167_20100324	tumor	0	0	0	3	-	-	HER2NegERNeg	DistRec
P_90168	MAR_P1_E4_20091106	Marra_90168_20100512	tumor	0	0	0	3	-	-	HER2NegERNeg	NoDistRec
P_90170	MAR_P3_C3_20091105		tumor	0	0	0	3	-	-	HER2NegERNeg
P_90171	MAR_P1_H4_20091106	Marra_90171_20100511	tumor	0	0	0	3	-	-	HER2NegERNeg	DistRec
P_90173	MAR_P1_D6_20091106	Marra_90173RR_20100511	tumor	0	0	0	3	-	-	HER2NegERNeg	NoDistRec
P_90175		Marra_90899_20100507	tumor	0	0	0	2	-	-	HER2NegERNeg	DistRec
P_90178	MAR_P2_G1_20091106	Marra_90178_20100511	tumor	0	0	0	3	-	-	HER2NegERNeg	DistRec
P_90180	MAR_P2_B2_20091104	Marra_90180_20100511	tumor	0	1	0	3	-	-	HER2NegERNeg	NoDistRec
P_90183	MAR_P2_E6_20091106		tumor	0	0	0	3	-	-	HER2NegERNeg
P_90184	MAR_P2_D4_20091106		tumor	0	0	0	3	-	-	HER2NegERNeg
P_90188		Marra_90972_20100507	tumor	0	0	0	3	-	-	HER2NegERNeg	NoDistRec
P_90189	MAR_P2_H1_20100702		tumor	0	0	0	2	-	-	HER2NegERNeg
P_90190	MAR_P2_A2_20091104		tumor	0	0	0		-	-	HER2NegERNeg
P_90193	MAR_P2_G4_20091106		tumor	0	0	0	3	-	-	HER2NegERNeg
P_90198		Marra_90198_20100506	tumor	0	0	0	2	-	-	HER2NegERNeg	DistRec
P_90209	MAR_P3_C1_20091105	Marra_90209RR_20100511	tumor	0	0	0	3	-	-	HER2NegERNeg	NoDistRec
P_90215	MAR_P1_C1_20091104	Marra_90215_20100506	tumor	0	0	0	3	-	-	HER2NegERNeg	DistRec
P_90217	MAR_P1_D1_20091104	Marra_90217_20100506	tumor	0	0	0	3	-	-	HER2NegERNeg	NoDistRec
P_90221	MAR_P1_B1_20091104	Marra_90221_20100506	tumor	0	0	0	3	-	-	HER2NegERNeg	DistRec
P_90228	MAR_P1_H2_20091106	Marra_90228_20100511	tumor	0	1	0	2	-	-	HER2NegERNeg	NoDistRec
P_90230	MAR_P1_E5_20091106		tumor	0	0	0	3	-	-	HER2NegERNeg
P_90231	MAR_P3_B3_20091105	Marra_90231_20100511	tumor	0	0	0	3	-	-	HER2NegERNeg	DistRec
P_90232	MAR_P1_D5_20091106	Marra_90232_20100511	tumor	0	0	0	3	-	-	HER2NegERNeg	NoDistRec
P_90238		Marra_90238_20100506	tumor	0	0	0	3	-	-	HER2NegERNeg	DistRec
P_90239		Marra_90964_20100507	tumor	0	0	0	3	-	-	HER2NegERNeg	NoDistRec
P_90241	MAR_P2_E5_20091106		tumor	0	0	0	2	-	-	HER2NegERNeg
P_90243	MAR_P2_C2_20091104	Marra_90243_20100506	tumor	0	0	0	3	-	-	HER2NegERNeg	NoDistRec
P_90252	MAR_P1_D2_20091106	Marra_90252_20100506	tumor	0	0	0		-	-	HER2NegERNeg	DistRec
P_90261	MAR_P1_E1_20091104		tumor	0	0	0		-	-	HER2NegERNeg
P_90264	MAR_P1_A6_20091106	Marra_90264_20100427	tumor	0	0	0	3	-	-	HER2NegERNeg	NoDistRec
P_90272	MAR_P1_H1_20091104		tumor	0	0	0	3	-	-	HER2NegERNeg
P_90274	MAR_P2_D6_20091106	Marra_90274_20100427	tumor	0	0	0	3	-	-	HER2NegERNeg	DistRec
P_90276	MAR_P2_D5_20091106		tumor	0	1	0	3	-	-	HER2NegERNeg
P_90279		Marra_90981_20100507	tumor	0	0	0	3	-	-	HER2NegERNeg	DistRec
P_90280	MAR_P1_E6_20091106	Marra_90280_20100427	tumor	0	0	0	3	-	-	HER2NegERNeg	NoDistRec
P_90285	MAR_P3_B1_20091105	Marra_90285_20100427	tumor	0	0	0	3	-	-	HER2NegERNeg	DistRec
P_90286		Marra_90967_20100507	tumor	0	1	0	3	-	-	HER2NegERNeg	DistRec
P_90291	MAR_P1_C6_20091106	Marra_90291_20100427	tumor	0	1	0	3	-	-	HER2NegERNeg	NoDistRec
P_90292	MAR_P2_H3_20091106		tumor	0	0	0	3	-	-	HER2NegERNeg
P_90293	MAR_P2_C6_20091106	Marra_90293_20100511	tumor	0	0	0	3	-	-	HER2NegERNeg	DistRec
P_90296	MAR_P2_B4_20091106	Marra_90985_20100507	tumor	0	0	0	3	-	-	HER2NegERNeg	NoDistRec
P_90297	MAR_P2_G3_20091106	Marra_90297_20100511	tumor	0	0	0	3	-	-	HER2NegERNeg	NoDistRec
P_90304	MAR_P1_G4_20091106	Marra_90304_20100511	tumor	0	1	0	3	-	-	HER2NegERNeg	DistRec
P_90308	MAR_P2_C4_20091106	Marra_90308_20100427	tumor	0	0	0	3	-	-	HER2NegERNeg	NoDistRec
P_90310	MAR_P1_F6_20091106	Marra_90310_20100506	tumor	0	0	0	3	-	-	HER2NegERNeg	DistRec
P_90312	MAR_P2_A1_20091106	Marra_90312_20100506	tumor	0	0	0	3	-	-	HER2NegERNeg	NoDistRec
P_90324		Marra_90324_20100506	tumor	0	0	0	3	-	-	HER2NegERNeg	DistRec
P_90332	MAR_P2_E4_20091106	Marra_90332_20100506	tumor	0	0	0	3	-	-	HER2NegERNeg	NoDistRec
P_90333	MAR_P1_C4_20100702	Marra_100078_20100625	tumor	0	0	0	3	-	-	HER2NegERNeg	NoDistRec
P_90335	MAR_P1_B3_20091106	Marra_90335_20100506	tumor	0	0	0	3	-	-	HER2NegERNeg	DistRec
P_90359	MAR_P2_D1_20091106		tumor	1	1	0	2	-	+	HER2NegERPos
P_90360	MAR_P1_H5_20091106	Marra_90360_20100506	tumor	1	0	0	3	-	+	HER2NegERPos	NA
P_90363	MAR_P2_H2_20091104	Marra_90363_20100506	tumor	0	0	1	3	+	-	HER2PosERNeg	NA
P_90365	MAR_P2_D2_20091104		tumor	0	0	0	3	-	-	HER2NegERNeg
P_90366	MAR_P2_A3_20091106	Marra_90366_20100506	tumor	0	0	1	3	+	-	HER2PosERNeg	NA
P_90368	MAR_P1_H3_20091106		tumor	1	0	0	2	-	+	HER2NegERPos
P_90370	MAR_P1_G3_20091106	Marra_90370_20100506	tumor	0	0	1	3	+	-	HER2PosERNeg	NA
P_90371	MAR_P1_B4_20091106	Marra_90371_20100506	tumor	0	0	1	3	+	-	HER2PosERNeg	NA
P_90372	MAR_P1_F3_20091106		tumor	1	1	0	2	-	+	HER2NegERPos
P_90374	MAR_P2_E3_20091106		tumor	1	1	0	1	-	+	HER2NegERPos
P_90376	MAR_P2_C3_20091106		tumor	1	1	0	1	-	+	HER2NegERPos
P_90377	MAR_P2_G2_20091104	Marra_90377_20100506	tumor	0	0	0	3	-	-	HER2NegERNeg	DistRec
P_90378	MAR_P2_E2_20091104	Marra_90378_20100506	tumor	1	1	0	1	-	+	HER2NegERPos	NA
P_90379	MAR_P1_C4_20091106		tumor	1	1	0	2	-	+	HER2NegERPos
P_90385	MAR_P2_F1_20091106	Marra_90385_20100506	tumor	1	0	0	2	-	+	HER2NegERPos	NA
P_90388	MAR_P2_B3_20091106	Marra_90388_20100506	tumor	1	1	0	2	-	+	HER2NegERPos	NA
P_90389	MAR_P1_D5_20100702	Marra_100100_20100625	tumor	1	1	0	3	-	+	HER2NegERPos	NA
P_90390	MAR_P1_F4_20091106	Marra_90390_20100506	tumor	0	0	1	3	+	-	HER2PosERNeg	NA
P_90393	MAR_P2_B1_20091106		tumor	1	1	0	2	-	+	HER2NegERPos
P_90394	MAR_P1_G5_20091106	Marra_90394_20100506	tumor	1	1	0	2	-	+	HER2NegERPos	NA
P_90395	MAR_C2_20110315	Marra_100108_20110317	tumor	1	1	0	3	-	+	HER2NegERPos	NA
P_90405	MAR_E1_20101029	Marra_100103_20101008	tumor	1	1	0	3	-	+	HER2NegERPos	NA
P_90411	MAR_P2_F3_20091106	Marra_90411_20100507	tumor	1	1	0	2	-	+	HER2NegERPos	NA
P_90412	MAR_P1_E3_20091106		tumor	0	0	1	3	+	-	HER2PosERNeg
P_90413	MAR_P2_A4_20091106	Marra_90413_20100507	tumor	0	0	0	3	-	-	HER2NegERNeg	NoDistRec
P_90766	MAR_P1_D1_20091210		tumor	0	0	0	1	-	-	HER2NegERNeg
P_90769	MAR_P1_E1_20091210		tumor	0	0	0	3	-	-	HER2NegERNeg
P_90779	MAR_P1_F1_20091210		tumor	0	0	0	3	-	-	HER2NegERNeg
P_90782	MAR_P1_G1_20091210	Marra_90782_20100507	tumor	0	0	0	3	-	-	HER2NegERNeg
P_90861	MAR_P1_H1_20091210	Marra_90861_20100507	tumor	0	1	0	2	-	-	HER2NegERNeg	DistRec
P_90862	MAR_P1_A2_20091210	Marra_90862_20100507	tumor	0	0	0	3	-	-	HER2NegERNeg	NoDistRec
P_90892	MAR_P1_C2_20091210		tumor	0	0	0	3	-	-	HER2NegERNeg
P_90901	MAR_P1_D2_20091210		tumor	0	0	0	3	-	-	HER2NegERNeg
P_90907	MAR_P1_E2_20091210		tumor	0	0	0	3	-	-	HER2NegERNeg
P_90959	MAR_P1_F2_20091210		tumor	0	0	0	3	-	-	HER2NegERNeg
P_90994	MAR_P1_G2_20091210		tumor	0	0	0	3	-	-	HER2NegERNeg
