# Supplementary material for: Integrated genomics and functional validation identifies malignant cell specific dependencies in triple negative breast cancer
Source: Nat Commun. 2018 Mar 13;9:1044. doi: 10.1038/s41467-018-03283-z (PMC5849766; doi:10.1038/s41467-018-03283-z)
Supplement: Supplementary file 4 — Supplementary Data 2 [file 41467_2018_3283_MOESM4_ESM.xlsx]

## Sheet: Supplementary Data 2
Parameter_Name	Block	Block_Description	Block_Limit	Type	Priority	Threshold1	Threshold2	Score1	Score2	Depends_on	Filter_For_Depends_on	Data_Source
FrequencyOfGain_TripleNegative_Samples	1	copy number	6	Continuous	MB	0.1	0.5	0	3	NA	NA	CN
CopyNumberData_JISTIC_QValue	1	copy number	6	Filter	WH	0.25	NA	0	0	NA	NA	CN
CopyNumberData_JISTIC_Aberration	1	copy number	6	Boolean	WH	AMP	NA	1	0	CopyNumberData_JISTIC_QValue	0.25	CN
Average_Amplification_TripleNegativeSamples	1	copy number	6	Continuous	WH	3.4	5	1	2	NA	NA	CN
FrequencyOfAmplification_TripleNegative_Samples	1	copy number	6	Continuous	WH	0.03	0.08	1	2	NA	NA	CN
Tumor_vs_Normal_TTest_PValue	2	Gene expression	4	Filter	WH	0.01	NA	0	0	NA	NA	GE
Tumor_vs_Normal_TTest_FoldChange	2	Gene expression	4	Continuous	WH	2	5	0	0	Tumor_vs_Normal_TTest_PValue	0.01	GE
TripleNegative_vs_Normal_TTest_PValue	2	Gene expression	4	Filter	WH	0.01	NA	0	0	NA	NA	GE
TripleNegative_vs_Normal_TTest_FoldChange	2	Gene expression	4	Continuous	WH	2	5	1	3	TripleNegative_vs_Normal_TTest_PValue	0.01	GE
Frequency_TripleNegativeSamples_2_Fold_OverExpressed_Than_NormalSamples_Mean	2	Gene expression	4	Continuous	WH	0.2	0.5	1	3	NA	NA	GE
TripleNegative_GeneExpression_and_CopyNumber_SpearmanCorrelation_PValue	3	GE & CN correlation	5	Filter	WH	0.01	NA	0	0	NA	NA	COR
TripleNegative_GeneExpression_and_CopyNumber_SpearmanCorrelationValue	3	GE & CN correlation	5	Continuous	MB	0.3	0.5	1	3	TripleNegative_GeneExpression_and_CopyNumber_SpearmanCorrelation_PValue	0.01	COR
TripleNegative_Gain_vs_NoGain_Sample_Wilcoxon.TTest_PValue	3	GE & CN correlation	5	Filter	WH	0.01	0	0	0	NA	NA	COR
TripleNegative_Gain_vs_NoGain_Sample_MeanFoldChange	3	GE & CN correlation	5	Continuous	WH	1.5	3	2	3	TripleNegative_Gain_vs_NoGain_Sample_Wilcoxon.TTest_PValue	0.01	COR
Recurrence_vs_No_Recurrence_TTest_PValue	4	Clinical Info	3	Filter	WH	0.01	NA	0	0	NA	NA	CLIN
Recurrence_vs_No_Recurrence_TTest_FoldChange	4	Clinical Info	3	Continuous	WH	2	5	1	3	Recurrence_vs_No_Recurrence_TTest_PValue	0.01	CLIN
Membranome	5	Gene Annotation	4	Boolean	WH	TRUE	NA	1	0	NA	NA	ANO
Kinome	5	Gene Annotation	4	Boolean	WH	TRUE	NA	2	0	NA	NA	ANO
CANGenes	5	Gene Annotation	4	Boolean	WH	TRUE	NA	1	0	NA	NA	ANO
COSMICGenes	5	Gene Annotation	4	Boolean	WH	TRUE	NA	1	0	NA	NA	ANO
SecretomeGenes	5	Gene Annotation	4	Boolean	WH	TRUE	NA	0	0	NA	NA	ANO
DrugableGenes	5	Gene Annotation	4	Boolean	WH	TRUE	NA	1	0	NA	NA	ANO
