# Supplementary material for: Integrated genomics and functional validation identifies malignant cell specific dependencies in triple negative breast cancer
Source: Nat Commun. 2018 Mar 13;9:1044. doi: 10.1038/s41467-018-03283-z (PMC5849766; doi:10.1038/s41467-018-03283-z)
Supplement: Supplementary file 5 — Supplementary Data 3 [file 41467_2018_3283_MOESM5_ESM.xlsx]

## Sheet: Supplementary Data 3
EnsembleGeneID	GeneSymbol	block normalized score	Block Score [Copy Number]	Block Score [Gene Expression]	Block Score [Gene Expression vs Copy Number]	Block Score [Annotation]	Block Score [Clinical Info]	Chromosome	Band	Start	End	Kinome	Membranome	CANGenes	COSMICGenes	SecretomeGenes	DrugableGenes	AmbionCellDeathGenes	ER Responsiveness
ENSG00000135744	AGT	0	0	0	0	0	0	1	q42.2	228904897	228916564	FALSE	FALSE	FALSE	FALSE	TRUE	TRUE	FALSE	TRUE
ENSG00000106524	ANKMY2	9	3	1	5	0	0	7	p21.1	16605932	16651937	FALSE	FALSE	FALSE	FALSE	FALSE	FALSE	FALSE	FALSE
ENSG00000186106	ANKRD46	9	6	1	1	1	0	8	q22.3	101591981	101641188	FALSE	TRUE	FALSE	FALSE	FALSE	FALSE	FALSE	FALSE
ENSG00000011426	ANLN	0	0	0	0	0	0	7	p14.2	36395957	36459923	FALSE	FALSE	FALSE	FALSE	FALSE	FALSE	FALSE	FALSE
ENSG00000143401	ANP32E	8	2	1	5	0	0	1	q21.2	148457479	148475084	FALSE	FALSE	FALSE	FALSE	FALSE	FALSE	FALSE	FALSE
ENSG00000117362	APH1A	11	2	4	5	0	0	1	q21.2	148502512	148508156	FALSE	FALSE	FALSE	FALSE	FALSE	FALSE	FALSE	FALSE
ENSG00000104442	ARMC1	10	1	4	5	0	0	8	q13.1	66677630	66708986	FALSE	FALSE	FALSE	FALSE	FALSE	FALSE	FALSE	FALSE
ENSG00000156219	ART3	0	0	0	0	0	0	4	q21.1	77214887	77252964	FALSE	TRUE	FALSE	FALSE	FALSE	FALSE	FALSE	FALSE
ENSG00000173409	ARV1	7	1	4	1	1	0	1	q42.2	229181446	229203094	FALSE	TRUE	FALSE	FALSE	FALSE	FALSE	FALSE	FALSE
ENSG00000066279	ASPM	8	1	6	3	0	0	1	q31.3	195319885	195382287	FALSE	FALSE	FALSE	FALSE	FALSE	FALSE	FALSE	FALSE
ENSG00000156802	ATAD2	15	6	4	5	0	0	8	q24.13	124401922	124477868	FALSE	FALSE	FALSE	FALSE	FALSE	FALSE	FALSE	FALSE
ENSG00000167183	ATAD4	0	0	0	0	0	0	17	q21.32	43384335	43390109	FALSE	FALSE	FALSE	FALSE	FALSE	FALSE	FALSE	FALSE
ENSG00000169679	BUB1	0	0	0	0	0	0	2	q13	111111883	111152135	TRUE	FALSE	FALSE	FALSE	FALSE	FALSE	FALSE	FALSE
ENSG00000156970	BUB1B	0	0	0	0	0	0	15	q15.1	38240530	38300627	TRUE	FALSE	FALSE	TRUE	FALSE	FALSE	FALSE	FALSE
ENSG00000136261	BZW2	9	3	1	5	0	0	7	p21.1	16652284	16712662	FALSE	FALSE	FALSE	FALSE	FALSE	FALSE	FALSE	FALSE
ENSG00000166352	C11orf74	0	0	0	0	0	0	11	p12	36572646	36637397	FALSE	FALSE	FALSE	FALSE	FALSE	FALSE	FALSE	FALSE
ENSG00000171792	C12orf32	9	0	4	5	0	0	12	p13.33	2856650	2868885	FALSE	FALSE	FALSE	FALSE	FALSE	FALSE	FALSE	FALSE
ENSG00000105393	C19orf62	0	0	0	0	0	0	19	p13.11	17239232	17251162	FALSE	FALSE	FALSE	FALSE	FALSE	FALSE	FALSE	FALSE
ENSG00000000460	C1orf112	10	1	4	5	0	0	1	q24.2	168030851	168088853	FALSE	FALSE	FALSE	FALSE	FALSE	FALSE	FALSE	FALSE
ENSG00000198860	C1orf19	8	1	4	3	0	0	1	q25.3	182287434	182309969	FALSE	FALSE	FALSE	FALSE	FALSE	FALSE	FALSE	FALSE
ENSG00000198715	C1orf85	11	1	4	5	1	0	1	q22	154514766	154532087	FALSE	TRUE	FALSE	FALSE	FALSE	FALSE	FALSE	FALSE
ENSG00000197603	C5orf42	10	1	4	5	0	0	5	p13.2	37142087	37237668	FALSE	FALSE	FALSE	FALSE	FALSE	FALSE	FALSE	FALSE
ENSG00000156795	C8orf32	10	6	1	3	0	0	8	q24.13	124498146	124523441	FALSE	FALSE	FALSE	FALSE	FALSE	FALSE	FALSE	FALSE
ENSG00000176209	C8orf40	8	2	4	1	1	0	8	p11.21	42515913	42527272	FALSE	TRUE	FALSE	FALSE	FALSE	FALSE	FALSE	FALSE
ENSG00000178460	C8orf45	4	1	2	1	0	0	8	q13.1	67945538	67976564	FALSE	FALSE	FALSE	FALSE	FALSE	FALSE	FALSE	FALSE
ENSG00000147679	C8orf53	11	6	0	5	0	0	8	q24.11	117847923	117867997	FALSE	FALSE	FALSE	FALSE	FALSE	FALSE	FALSE	FALSE
ENSG00000176731	C8orf59	10	1	4	5	0	0	8	q21.2	86316756	86319855	FALSE	FALSE	FALSE	FALSE	FALSE	FALSE	FALSE	FALSE
ENSG00000189376	C8orf76	9	6	0	3	0	0	8	q24.13	124301412	124322798	FALSE	FALSE	FALSE	FALSE	FALSE	FALSE	FALSE	FALSE
ENSG00000205002	C8orf85	10	6	1	3	0	0	8	q24.11	118019645	118025418	FALSE	FALSE	FALSE	FALSE	FALSE	FALSE	FALSE	FALSE
ENSG00000164885	CDK5	9	0	4	3	2	0	7	q36.1	150381832	150385929	TRUE	FALSE	FALSE	FALSE	FALSE	FALSE	FALSE	TRUE
ENSG00000117724	CENPF	10	1	6	5	0	0	1	q41	212843155	212904535	FALSE	FALSE	FALSE	FALSE	FALSE	FALSE	FALSE	FALSE
ENSG00000149554	CHEK1	0	0	0	0	0	0	11	q24.2	125001547	125030847	TRUE	FALSE	FALSE	FALSE	FALSE	TRUE	FALSE	FALSE
ENSG00000085719	CPNE3	6	1	4	1	0	0	8	q21.3	87566186	87642842	FALSE	FALSE	FALSE	FALSE	FALSE	FALSE	FALSE	FALSE
ENSG00000119203	CPSF3	10	1	4	5	0	0	2	p25.1	9481244	9530678	FALSE	FALSE	FALSE	FALSE	FALSE	FALSE	FALSE	FALSE
ENSG00000143578	CREB3L4	0	0	0	0	0	0	1	q21.3	152207003	152213463	FALSE	FALSE	FALSE	FALSE	TRUE	FALSE	FALSE	FALSE
ENSG00000143387	CTSK	0	0	0	0	0	0	1	q21.2	149035311	149047436	FALSE	FALSE	FALSE	FALSE	TRUE	TRUE	TRUE	FALSE
ENSG00000163131	CTSS	0	0	0	0	0	0	1	q21.2	148969175	149004929	FALSE	FALSE	FALSE	FALSE	TRUE	TRUE	TRUE	FALSE
ENSG00000204019	CXorf61	0	0	0	0	0	0	X	q23	115506878	115508165	FALSE	FALSE	FALSE	FALSE	FALSE	FALSE	FALSE	FALSE
ENSG00000117593	DARS2	10	1	4	5	0	0	1	q25.1	172060581	172094305	FALSE	FALSE	FALSE	FALSE	FALSE	FALSE	FALSE	FALSE
ENSG00000104325	DECR1	0	0	0	0	0	0	8	q21.3	91082756	91133403	FALSE	FALSE	FALSE	FALSE	FALSE	TRUE	FALSE	FALSE
ENSG00000136986	DERL1	9	6	0	3	0	0	8	q24.13	124094769	124123722	FALSE	FALSE	FALSE	FALSE	FALSE	FALSE	FALSE	FALSE
ENSG00000181192	DHTKD1	11	2	4	5	0	0	10	p14	12150940	12205229	FALSE	FALSE	FALSE	FALSE	FALSE	FALSE	FALSE	FALSE
ENSG00000156162	DPY19L4	0	0	0	0	0	0	8	q22.1	95801327	95873238	FALSE	TRUE	FALSE	FALSE	FALSE	FALSE	FALSE	FALSE
ENSG00000136982	DSCC1	13	6	4	3	0	0	8	q24.12	120915398	120937330	FALSE	FALSE	FALSE	FALSE	FALSE	FALSE	FALSE	FALSE
ENSG00000143476	DTL	11	2	6	5	0	0	1	q32.3	210275754	210344809	FALSE	FALSE	FALSE	FALSE	FALSE	FALSE	FALSE	FALSE
ENSG00000146648	EGFR	12	4	0	4	5	0	7	p11.2	55054219	55242524	TRUE	TRUE	FALSE	TRUE	TRUE	TRUE	FALSE	FALSE
ENSG00000135374	ELF5	0	0	0	0	0	0	11	p13	34456918	34491906	FALSE	FALSE	FALSE	FALSE	FALSE	FALSE	FALSE	FALSE
ENSG00000136628	EPRS	8	1	4	3	0	0	1	q41	218208567	218286623	FALSE	FALSE	FALSE	FALSE	FALSE	FALSE	FALSE	FALSE
ENSG00000174371	EXO1	11	2	4	5	0	0	1	q43	240078158	240119670	FALSE	FALSE	FALSE	FALSE	FALSE	FALSE	FALSE	FALSE
ENSG00000182197	EXT1	9	6	0	3	0	0	8	q24.11	118875910	119193119	FALSE	FALSE	FALSE	FALSE	FALSE	FALSE	FALSE	FALSE
ENSG00000106462	EZH2	6	0	4	1	1	0	7	q36.1	148135408	148212347	FALSE	FALSE	FALSE	TRUE	FALSE	FALSE	FALSE	FALSE
ENSG00000203667	FAM36A	9	3	4	1	1	0	1	q44	243065587	243073219	FALSE	TRUE	FALSE	FALSE	FALSE	FALSE	FALSE	FALSE
ENSG00000176623	FAM82B	8	1	4	3	0	0	8	q21.3	87553694	87590125	FALSE	FALSE	FALSE	FALSE	FALSE	FALSE	FALSE	FALSE
ENSG00000176853	FAM91A1	9	6	0	3	0	0	8	q24.13	124850063	124896869	FALSE	FALSE	FALSE	FALSE	FALSE	FALSE	FALSE	FALSE
ENSG00000115392	FANCL	9	0	4	5	0	0	2	p16.1	58239882	58322018	FALSE	FALSE	FALSE	FALSE	FALSE	FALSE	FALSE	FALSE
ENSG00000156804	FBXO32	9	6	0	3	0	0	8	q24.13	124584540	124622627	FALSE	FALSE	FALSE	FALSE	FALSE	FALSE	FALSE	FALSE
ENSG00000091483	FH	10	2	4	3	1	0	1	q43	239727526	239749677	FALSE	FALSE	FALSE	TRUE	FALSE	FALSE	FALSE	FALSE
ENSG00000111206	FOXM1	9	0	4	5	0	0	12	p13.33	2837113	2856564	FALSE	FALSE	FALSE	FALSE	FALSE	FALSE	FALSE	FALSE
ENSG00000164930	FZD6	14	6	4	3	1	0	8	q22.3	104380276	104414263	FALSE	TRUE	FALSE	FALSE	FALSE	FALSE	FALSE	TRUE
ENSG00000094755	GABRP	0	0	0	0	0	0	5	q35.1	170142275	170173629	FALSE	TRUE	FALSE	FALSE	FALSE	TRUE	FALSE	FALSE
ENSG00000177628	GBA	10	1	4	5	0	0	1	q22	153470867	153481112	FALSE	FALSE	FALSE	FALSE	FALSE	FALSE	FALSE	FALSE
ENSG00000146729	GBAS	10	4	1	5	0	0	7	p11.2	55999790	56035365	FALSE	FALSE	FALSE	FALSE	FALSE	FALSE	FALSE	FALSE
ENSG00000137563	GGH	10	1	4	5	0	0	8	q12.3	64090197	64113940	FALSE	FALSE	FALSE	FALSE	TRUE	FALSE	FALSE	FALSE
ENSG00000114450	GNB4	0	0	0	0	0	0	3	q26.33	180596570	180652065	FALSE	FALSE	FALSE	FALSE	FALSE	FALSE	FALSE	FALSE
ENSG00000112414	GPR126	6	0	4	1	1	0	6	q24.1	142664759	142809096	FALSE	TRUE	FALSE	FALSE	FALSE	FALSE	FALSE	FALSE
ENSG00000196644	GPR89A	10	1	4	5	0	0	1	q21.1	144595233	144635406	FALSE	FALSE	FALSE	FALSE	FALSE	FALSE	FALSE	FALSE
ENSG00000188092	GPR89B	8	1	4	3	0	0	1	q21.1	145867130	145932371	FALSE	FALSE	FALSE	FALSE	FALSE	FALSE	FALSE	FALSE
ENSG00000184260	HIST2H2AC	9	2	4	3	0	0	1	q21.2	148125149	148125585	FALSE	FALSE	FALSE	FALSE	FALSE	FALSE	FALSE	FALSE
ENSG00000203852	HIST2H3A	11	2	4	5	0	0	1	q21.2	148090805	148092460	FALSE	FALSE	FALSE	FALSE	FALSE	FALSE	FALSE	FALSE
ENSG00000203811	HIST2H3C	11	2	4	5	0	0	1	q21.2	148077734	148079389	FALSE	FALSE	FALSE	FALSE	FALSE	FALSE	FALSE	FALSE
ENSG00000183598	HIST2H3D	11	2	6	5	0	0	1	q21.2	148050063	148051860	FALSE	FALSE	FALSE	FALSE	FALSE	FALSE	FALSE	FALSE
ENSG00000143452	HORMAD1	11	2	4	5	0	0	1	q21.2	148937160	148959976	FALSE	FALSE	FALSE	FALSE	FALSE	FALSE	FALSE	FALSE
ENSG00000104365	IKBKB	10	2	0	5	3	0	8	p11.21	42247986	42309122	TRUE	FALSE	FALSE	FALSE	FALSE	TRUE	FALSE	FALSE
ENSG00000081985	IL12RB2	0	0	0	0	0	0	1	p31.3	67545635	67635171	FALSE	TRUE	FALSE	FALSE	FALSE	FALSE	FALSE	FALSE
ENSG00000111653	ING4	9	0	4	5	0	0	12	p13.31	6629710	6642567	FALSE	FALSE	FALSE	FALSE	FALSE	FALSE	FALSE	FALSE
ENSG00000143493	INTS7	7	1	4	1	1	0	1	q32.3	210181313	210275507	FALSE	TRUE	FALSE	FALSE	FALSE	FALSE	FALSE	FALSE
ENSG00000183856	IQGAP3	10	1	4	5	0	0	1	q23.1	154761822	154809020	FALSE	FALSE	FALSE	FALSE	FALSE	FALSE	FALSE	FALSE
ENSG00000164961	KIAA0196	13	6	4	3	0	0	8	q24.13	126105691	126173191	FALSE	FALSE	FALSE	FALSE	FALSE	FALSE	FALSE	FALSE
ENSG00000164944	KIAA1429	8	1	4	3	0	0	8	q22.1	95569776	95634864	FALSE	FALSE	FALSE	FALSE	FALSE	FALSE	FALSE	FALSE
ENSG00000118193	KIF14	10	1	4	5	0	0	1	q32.1	198787930	198856485	FALSE	FALSE	FALSE	FALSE	FALSE	FALSE	FALSE	FALSE
ENSG00000204197	KIFC1	9	0	4	5	0	0	6	p21.32	33467598	33485657	FALSE	FALSE	FALSE	FALSE	FALSE	FALSE	FALSE	FALSE
ENSG00000163463	KRTCAP2	9	1	4	3	1	0	1	q22	153408509	153412428	FALSE	TRUE	FALSE	FALSE	FALSE	FALSE	FALSE	FALSE
ENSG00000147592	LACTB2	8	1	4	3	0	0	8	q13.3	71712045	71743946	FALSE	FALSE	FALSE	FALSE	FALSE	FALSE	FALSE	FALSE
ENSG00000132434	LANCL2	13	4	4	6	0	0	7	p11.2	55400635	55468929	FALSE	FALSE	FALSE	FALSE	FALSE	FALSE	FALSE	FALSE
ENSG00000183814	LIN9	10	1	4	5	0	0	1	q42.12	224485481	224564193	FALSE	FALSE	FALSE	FALSE	FALSE	FALSE	FALSE	FALSE
ENSG00000160932	LY6E	11	3	4	3	1	0	8	q24.3	144171300	144175199	FALSE	TRUE	FALSE	FALSE	TRUE	FALSE	FALSE	FALSE
ENSG00000147676	MAL2	12	6	4	1	1	0	8	q24.12	120289893	120327090	FALSE	TRUE	FALSE	FALSE	FALSE	FALSE	FALSE	FALSE
ENSG00000120539	MASTL	10	1	1	5	3	0	10	p12.1	27484298	27515854	TRUE	FALSE	FALSE	FALSE	FALSE	TRUE	FALSE	FALSE
ENSG00000065328	MCM10	11	2	4	5	0	0	10	p13	13243587	13293110	FALSE	FALSE	FALSE	FALSE	FALSE	FALSE	FALSE	FALSE
ENSG00000104738	MCM4	10	1	4	5	0	0	8	q11.21	49036047	49052621	FALSE	FALSE	FALSE	FALSE	FALSE	FALSE	FALSE	FALSE
ENSG00000164758	MED30	9	6	0	3	0	0	8	q24.11	118602211	118621680	FALSE	FALSE	FALSE	FALSE	FALSE	FALSE	FALSE	FALSE
ENSG00000165304	MELK	0	0	0	0	0	0	9	p13.2	36562873	36667678	TRUE	FALSE	FALSE	FALSE	FALSE	TRUE	FALSE	FALSE
ENSG00000143198	MGST3	9	1	4	3	1	0	1	q24.1	163867074	163897357	FALSE	FALSE	FALSE	FALSE	FALSE	TRUE	FALSE	FALSE
ENSG00000213054	MIA	0	0	0	0	0	0	19	q13.2	45973140	45975232	FALSE	FALSE	FALSE	FALSE	TRUE	FALSE	FALSE	FALSE
ENSG00000147697	MLZE	8	6	1	1	0	0	8	q24.21	130829625	130868316	FALSE	FALSE	FALSE	FALSE	FALSE	FALSE	FALSE	FALSE
ENSG00000110347	MMP12	0	0	0	0	0	0	11	q22.2	102238686	102250922	FALSE	FALSE	FALSE	FALSE	TRUE	FALSE	FALSE	FALSE
ENSG00000102996	MMP15	0	0	0	0	0	0	16	q13	56616783	56638303	FALSE	TRUE	FALSE	FALSE	FALSE	TRUE	FALSE	FALSE
ENSG00000172172	MRPL13	11	6	2	3	0	0	8	q24.12	121477264	121526828	FALSE	FALSE	FALSE	FALSE	FALSE	FALSE	FALSE	FALSE
ENSG00000137547	MRPL15	10	1	4	5	0	0	8	q11.23	55210334	55223009	FALSE	FALSE	FALSE	FALSE	FALSE	FALSE	FALSE	TRUE
ENSG00000154999	MRPS17	9	4	0	5	0	0	7	p11.2	55987105	55990523	FALSE	FALSE	FALSE	FALSE	FALSE	FALSE	FALSE	FALSE
ENSG00000095002	MSH2	10	0	4	5	1	0	2	p21	47483767	47593877	FALSE	FALSE	FALSE	TRUE	FALSE	FALSE	FALSE	FALSE
ENSG00000172167	MTBP	15	6	4	5	0	0	8	q24.12	121526847	121605056	FALSE	FALSE	FALSE	FALSE	FALSE	FALSE	FALSE	FALSE
ENSG00000156469	MTERFD1	8	1	4	3	0	0	8	q22.1	97320839	97342993	FALSE	FALSE	FALSE	FALSE	FALSE	FALSE	FALSE	FALSE
ENSG00000118513	MYB	13	3	4	5	1	0	6	q23.3	135544146	135582002	FALSE	FALSE	FALSE	TRUE	FALSE	FALSE	FALSE	FALSE
ENSG00000185697	MYBL1	10	1	4	5	0	0	8	q13.1	67636968	67693680	FALSE	FALSE	FALSE	FALSE	FALSE	FALSE	FALSE	FALSE
ENSG00000101057	MYBL2	0	0	0	0	0	0	20	q13.12	41729179	41778537	FALSE	FALSE	FALSE	FALSE	FALSE	FALSE	TRUE	FALSE
ENSG00000136997	MYC	12	7	0	5	1	0	8	q24.21	128816862	128822853	FALSE	FALSE	FALSE	TRUE	FALSE	FALSE	TRUE	FALSE
ENSG00000010292	NCAPD2	9	0	4	5	0	0	12	p13.31	6473529	6511381	FALSE	FALSE	FALSE	FALSE	FALSE	FALSE	FALSE	FALSE
ENSG00000146918	NCAPG2	10	0	4	5	1	0	7	q36.3	158116764	158190281	FALSE	TRUE	FALSE	FALSE	FALSE	FALSE	FALSE	FALSE
ENSG00000162736	NCSTN	9	2	4	3	0	0	1	q23.2	158579687	158595366	FALSE	FALSE	FALSE	FALSE	FALSE	FALSE	FALSE	FALSE
ENSG00000104419	NDRG1	6	3	0	3	0	0	8	q24.22	134318596	134378680	FALSE	FALSE	FALSE	FALSE	FALSE	FALSE	FALSE	FALSE
ENSG00000147684	NDUFB9	15	6	4	5	0	0	8	q24.13	125620524	125631407	FALSE	FALSE	FALSE	FALSE	FALSE	FALSE	FALSE	FALSE
ENSG00000117650	NEK2	13	1	4	5	3	0	1	q32.3	209902738	209915583	TRUE	FALSE	FALSE	FALSE	FALSE	TRUE	FALSE	FALSE
ENSG00000104361	NPAL2	0	0	0	0	0	0	8	q22.2	99273563	99375797	FALSE	TRUE	FALSE	FALSE	FALSE	FALSE	FALSE	FALSE
ENSG00000135838	NPL	0	0	0	0	0	0	1	q25.3	181025527	181066142	FALSE	FALSE	FALSE	FALSE	FALSE	FALSE	FALSE	FALSE
ENSG00000185189	NRBP2	9	2	0	5	2	0	8	q24.3	144987905	144996188	TRUE	FALSE	FALSE	FALSE	FALSE	FALSE	FALSE	FALSE
ENSG00000156831	NSMCE2	10	6	1	3	0	0	8	q24.13	126173277	126448543	FALSE	FALSE	FALSE	FALSE	FALSE	FALSE	FALSE	FALSE
ENSG00000120526	NUDCD1	11	6	0	5	0	0	8	q23.1	110322325	110415491	FALSE	FALSE	FALSE	FALSE	FALSE	FALSE	FALSE	FALSE
ENSG00000143228	NUF2	10	1	6	5	0	0	1	q23.3	161558347	161592178	FALSE	FALSE	FALSE	FALSE	FALSE	FALSE	FALSE	FALSE
ENSG00000089127	OAS1	0	0	0	0	0	0	12	q24.13	111829122	111854177	FALSE	FALSE	FALSE	FALSE	FALSE	FALSE	FALSE	FALSE
ENSG00000155100	OTUD6B	11	2	4	5	0	0	8	q21.3	92151600	92168499	FALSE	FALSE	FALSE	FALSE	FALSE	FALSE	FALSE	FALSE
ENSG00000070756	PABPC1	9	6	0	3	0	0	8	q22.3	101784320	101803491	FALSE	FALSE	FALSE	FALSE	FALSE	FALSE	FALSE	FALSE
ENSG00000140694	PARN	0	0	0	0	0	0	16	p13.12	14437060	14640920	FALSE	FALSE	FALSE	FALSE	FALSE	FALSE	FALSE	FALSE
ENSG00000065485	PDIA5	0	0	0	0	0	0	3	q21.1	124268599	124363640	FALSE	FALSE	FALSE	FALSE	FALSE	TRUE	FALSE	FALSE
ENSG00000148459	PDSS1	10	1	4	5	0	0	10	p12.1	27026601	27075730	FALSE	FALSE	FALSE	FALSE	FALSE	FALSE	FALSE	FALSE
ENSG00000067057	PFKP	2	1	0	1	0	0	10	p15.2	3099740	3169762	FALSE	FALSE	FALSE	FALSE	TRUE	FALSE	FALSE	FALSE
ENSG00000129292	PHF20L1	10	3	4	3	0	0	8	q24.22	133856786	133930234	FALSE	FALSE	FALSE	FALSE	FALSE	FALSE	FALSE	FALSE
ENSG00000142892	PIGK	0	0	0	0	0	0	1	p31.1	77327254	77457720	FALSE	FALSE	FALSE	FALSE	FALSE	FALSE	FALSE	FALSE
ENSG00000133056	PIK3C2B	0	0	0	0	0	0	1	q32.1	202658393	202726097	FALSE	FALSE	FALSE	FALSE	FALSE	TRUE	FALSE	FALSE
ENSG00000114805	PLCH1	5	0	4	1	0	0	3	q25.31	156576063	156876522	FALSE	FALSE	FALSE	FALSE	FALSE	FALSE	FALSE	FALSE
ENSG00000142731	PLK4	0	0	0	0	0	0	4	q28.1	129021495	129039800	TRUE	FALSE	FALSE	FALSE	FALSE	TRUE	FALSE	FALSE
ENSG00000147669	POLR2K	13	6	4	3	0	0	8	q22.2	101232015	101235406	FALSE	FALSE	FALSE	FALSE	FALSE	FALSE	FALSE	FALSE
ENSG00000105171	POP4	9	3	1	5	0	0	19	q12	34785992	34798546	FALSE	FALSE	FALSE	FALSE	FALSE	FALSE	FALSE	FALSE
ENSG00000185686	PRAME	0	0	0	0	0	0	22	q11.22	21220124	21231696	FALSE	FALSE	FALSE	FALSE	FALSE	FALSE	FALSE	FALSE
ENSG00000085377	PREP	9	3	0	5	1	0	6	q21	105832199	105957662	FALSE	FALSE	FALSE	FALSE	FALSE	TRUE	FALSE	FALSE
ENSG00000121031	PRKDC	9	1	1	5	2	0	8	q11.21	48848222	49035296	TRUE	FALSE	FALSE	FALSE	FALSE	FALSE	FALSE	FALSE
ENSG00000007062	PROM1	0	0	0	0	0	0	4	p15.32	15574385	15694766	FALSE	TRUE	FALSE	FALSE	FALSE	FALSE	FALSE	FALSE
ENSG00000159352	PSMD4	9	2	2	5	0	0	1	q21.2	149493809	149506579	FALSE	FALSE	FALSE	FALSE	FALSE	FALSE	FALSE	FALSE
ENSG00000169398	PTK2	11	3	0	5	3	0	8	q24.3	141737683	142080514	TRUE	FALSE	FALSE	FALSE	FALSE	TRUE	FALSE	FALSE
ENSG00000184489	PTP4A3	10	3	1	5	1	0	8	q24.3	142501189	142510802	FALSE	FALSE	FALSE	FALSE	TRUE	TRUE	FALSE	FALSE
ENSG00000081237	PTPRC	0	0	0	0	0	0	1	q31.3	196874424	196993168	FALSE	TRUE	FALSE	FALSE	TRUE	TRUE	FALSE	FALSE
ENSG00000130348	QRSL1	9	3	1	5	0	0	6	q21	107184146	107222103	FALSE	FALSE	FALSE	FALSE	FALSE	FALSE	FALSE	FALSE
ENSG00000164754	RAD21	12	6	1	5	0	0	8	q24.11	117927355	117956182	FALSE	FALSE	FALSE	FALSE	FALSE	FALSE	TRUE	FALSE
ENSG00000111247	RAD51AP1	9	0	4	5	0	0	12	p13.32	4518317	4539475	FALSE	FALSE	FALSE	FALSE	FALSE	FALSE	FALSE	FALSE
ENSG00000197275	RAD54B	8	1	4	3	0	0	8	q22.1	95453365	95556489	FALSE	FALSE	FALSE	FALSE	FALSE	FALSE	FALSE	FALSE
ENSG00000169241	RAG1AP1	0	0	0	0	0	0	1	q22	153374444	153377951	FALSE	TRUE	FALSE	FALSE	FALSE	FALSE	FALSE	FALSE
ENSG00000080839	RBL1	0	0	0	0	0	0	20	q11.23	35059592	35157824	FALSE	FALSE	FALSE	FALSE	FALSE	FALSE	FALSE	FALSE
ENSG00000104413	RBM35A	10	1	4	5	0	0	8	q22.1	95722262	95788868	FALSE	FALSE	FALSE	FALSE	FALSE	FALSE	FALSE	FALSE
ENSG00000121039	RDH10	7	1	1	3	2	0	8	q21.11	74369891	74399345	FALSE	TRUE	FALSE	FALSE	FALSE	TRUE	FALSE	FALSE
ENSG00000163918	RFC4	10	1	4	5	0	0	3	q27.3	187990378	188006984	FALSE	FALSE	FALSE	FALSE	FALSE	FALSE	FALSE	FALSE
ENSG00000090104	RGS1	0	0	0	0	0	0	1	q31.2	190811480	190815782	FALSE	FALSE	FALSE	FALSE	FALSE	FALSE	FALSE	FALSE
ENSG00000117152	RGS4	0	0	0	0	0	0	1	q23.3	161305559	161313216	FALSE	FALSE	FALSE	FALSE	FALSE	FALSE	FALSE	FALSE
ENSG00000167325	RRM1	0	0	0	0	0	0	11	p15.4	4072500	4116681	FALSE	FALSE	FALSE	FALSE	FALSE	TRUE	FALSE	FALSE
ENSG00000160678	S100A1	9	3	1	5	0	0	1	q21.3	151867173	151871137	FALSE	FALSE	FALSE	FALSE	FALSE	FALSE	FALSE	FALSE
ENSG00000143556	S100A7	0	0	0	0	0	0	1	q21.3	151696844	151699761	FALSE	FALSE	FALSE	FALSE	TRUE	FALSE	FALSE	FALSE
ENSG00000184330	S100A7A	0	0	0	0	0	0	1	q21.3	151655624	151662325	FALSE	FALSE	FALSE	FALSE	FALSE	FALSE	FALSE	FALSE
ENSG00000143546	S100A8	0	0	0	0	0	0	1	q21.3	151629132	151630173	FALSE	FALSE	FALSE	FALSE	FALSE	FALSE	FALSE	FALSE
ENSG00000163220	S100A9	0	0	0	0	0	0	1	q21.3	151596954	151600126	FALSE	FALSE	FALSE	FALSE	FALSE	FALSE	FALSE	FALSE
ENSG00000163156	SCNM1	9	2	4	3	0	0	1	q21.2	149405141	149408238	FALSE	FALSE	FALSE	FALSE	FALSE	FALSE	FALSE	FALSE
ENSG00000000457	SCYL3	7	1	2	1	3	0	1	q24.2	168088839	168129670	TRUE	FALSE	FALSE	FALSE	FALSE	TRUE	FALSE	FALSE
ENSG00000143252	SDHC	9	1	4	3	1	0	1	q23.3	159550790	159601154	FALSE	FALSE	FALSE	TRUE	FALSE	FALSE	FALSE	FALSE
ENSG00000132432	SEC61G	10	4	1	6	0	0	7	p11.2	54787438	54794439	FALSE	FALSE	FALSE	FALSE	FALSE	FALSE	FALSE	FALSE
ENSG00000143416	SELENBP1	0	0	0	0	0	0	1	q21.3	149603405	149611805	FALSE	FALSE	FALSE	FALSE	FALSE	FALSE	FALSE	FALSE
ENSG00000185634	SHC4	0	0	0	0	0	0	15	q21.1	46903227	47042933	FALSE	FALSE	FALSE	FALSE	FALSE	FALSE	FALSE	FALSE
ENSG00000162739	SLAMF6	0	0	0	0	0	0	1	q23.2	158721446	158759676	FALSE	TRUE	FALSE	FALSE	TRUE	FALSE	FALSE	FALSE
ENSG00000026751	SLAMF7	0	0	0	0	0	0	1	q23.3	158975701	158991224	FALSE	TRUE	FALSE	FALSE	TRUE	FALSE	FALSE	FALSE
ENSG00000158714	SLAMF8	0	0	0	0	0	0	1	q23.2	158063103	158073903	FALSE	TRUE	FALSE	FALSE	FALSE	FALSE	FALSE	FALSE
ENSG00000164933	SLC25A32	10	6	0	3	1	0	8	q22.3	104480045	104496447	FALSE	FALSE	FALSE	FALSE	FALSE	TRUE	FALSE	FALSE
ENSG00000087916	SLC6A14	0	0	0	0	0	0	X	q23	115481818	115506651	FALSE	TRUE	FALSE	FALSE	FALSE	TRUE	FALSE	FALSE
ENSG00000143499	SMYD2	8	1	4	3	0	0	1	q41	212521199	212577096	FALSE	FALSE	FALSE	FALSE	FALSE	FALSE	FALSE	FALSE
ENSG00000167642	SPINT2	9	3	0	5	1	0	19	q13.2	43447042	43474948	FALSE	TRUE	FALSE	FALSE	FALSE	FALSE	FALSE	TRUE
ENSG00000118785	SPP1	0	0	0	0	0	0	4	q22.1	89115826	89123586	FALSE	FALSE	FALSE	FALSE	TRUE	FALSE	FALSE	FALSE
ENSG00000104549	SQLE	9	6	0	3	0	0	8	q24.13	126079901	126103707	FALSE	FALSE	FALSE	FALSE	FALSE	FALSE	FALSE	FALSE
ENSG00000117632	STMN1	0	0	0	0	0	0	1	p36.11	26099196	26105955	FALSE	TRUE	FALSE	FALSE	FALSE	FALSE	FALSE	FALSE
ENSG00000137573	SULF1	0	0	0	0	0	0	8	q13.2	70541427	70735701	FALSE	FALSE	FALSE	FALSE	TRUE	TRUE	TRUE	FALSE
ENSG00000165025	SYK	0	0	0	0	0	0	9	q22.2	92603891	92700652	TRUE	FALSE	FALSE	TRUE	FALSE	TRUE	FALSE	FALSE
ENSG00000064313	TAF2	13	6	4	3	0	0	8	q24.12	120812196	120914255	FALSE	FALSE	FALSE	FALSE	FALSE	FALSE	FALSE	FALSE
ENSG00000059588	TARBP1	10	1	4	5	0	0	1	q42.2	232593682	232681472	FALSE	FALSE	FALSE	FALSE	TRUE	FALSE	FALSE	FALSE
ENSG00000147687	TATDN1	10	6	1	3	0	0	8	q24.13	125569932	125620510	FALSE	FALSE	FALSE	FALSE	FALSE	FALSE	FALSE	FALSE
ENSG00000203705	TATDN3	9	2	4	3	0	0	1	q32.3	211031808	211056590	FALSE	FALSE	FALSE	FALSE	FALSE	FALSE	FALSE	FALSE
ENSG00000115112	TFCP2L1	0	0	0	0	0	0	2	q14.2	121695003	121759248	FALSE	FALSE	FALSE	FALSE	FALSE	FALSE	FALSE	FALSE
ENSG00000112304	THEM2	0	0	0	0	0	0	6	p22.2	24775254	24809917	FALSE	FALSE	FALSE	FALSE	FALSE	FALSE	FALSE	FALSE
ENSG00000105289	TJP3	0	0	0	0	0	0	19	p13.3	3672735	3701807	FALSE	TRUE	FALSE	FALSE	FALSE	FALSE	FALSE	TRUE
ENSG00000064115	TM7SF3	11	1	4	5	1	0	12	p11.23	27017528	27058405	FALSE	TRUE	FALSE	FALSE	FALSE	FALSE	FALSE	FALSE
ENSG00000143183	TMCO1	7	1	4	1	1	0	1	q24.1	163963167	164004750	FALSE	TRUE	FALSE	FALSE	FALSE	FALSE	FALSE	FALSE
ENSG00000096092	TMEM14A	10	0	4	5	1	0	6	p12.1	52643843	52659345	FALSE	TRUE	FALSE	FALSE	FALSE	FALSE	FALSE	FALSE
ENSG00000164983	TMEM65	10	6	0	3	1	0	8	q24.13	125392342	125454121	FALSE	TRUE	FALSE	FALSE	FALSE	FALSE	FALSE	FALSE
ENSG00000184428	TOP1MT	9	3	0	5	1	0	8	q24.3	144462910	144488425	FALSE	FALSE	FALSE	FALSE	FALSE	TRUE	FALSE	FALSE
ENSG00000088325	TPX2	0	0	0	0	0	0	20	q11.21	29790565	29853264	FALSE	FALSE	FALSE	FALSE	FALSE	FALSE	FALSE	FALSE
ENSG00000183665	TRMT12	9	6	0	3	0	0	8	q24.13	125532254	125534274	FALSE	FALSE	FALSE	FALSE	FALSE	FALSE	FALSE	FALSE
ENSG00000116918	TSNAX	8	1	4	3	0	0	1	q42.2	229731022	229768890	FALSE	FALSE	FALSE	FALSE	FALSE	FALSE	FALSE	FALSE
ENSG00000104412	TTC35	13	6	4	3	0	0	8	q23.1	109525029	109568311	FALSE	FALSE	FALSE	FALSE	FALSE	FALSE	FALSE	FALSE
ENSG00000112742	TTK	0	0	0	0	0	0	6	q14.1	80771076	80808958	TRUE	FALSE	FALSE	FALSE	FALSE	TRUE	FALSE	FALSE
ENSG00000176890	TYMS	0	0	0	0	0	0	18	p11.32	647619	663492	FALSE	FALSE	FALSE	FALSE	FALSE	TRUE	FALSE	FALSE
ENSG00000175063	UBE2C	0	0	0	0	0	0	20	q13.12	43874662	43879003	FALSE	FALSE	FALSE	FALSE	FALSE	FALSE	TRUE	FALSE
ENSG00000077152	UBE2T	9	0	6	5	0	0	1	q32.1	200567409	200577707	FALSE	FALSE	FALSE	FALSE	FALSE	FALSE	FALSE	FALSE
ENSG00000174607	UGT8	0	0	0	0	0	0	4	q26	115739414	115817463	FALSE	FALSE	FALSE	FALSE	FALSE	FALSE	FALSE	FALSE
ENSG00000132549	VPS13B	0	0	0	0	0	0	8	q22.2	100094670	100958983	FALSE	TRUE	FALSE	FALSE	FALSE	FALSE	FALSE	FALSE
ENSG00000136631	VPS45	9	2	4	3	0	0	1	q21.2	148305966	148384129	FALSE	FALSE	FALSE	FALSE	FALSE	FALSE	FALSE	FALSE
ENSG00000164934	WDSOF1	9	6	0	3	0	0	8	q22.3	104496395	104524854	FALSE	FALSE	FALSE	FALSE	FALSE	FALSE	FALSE	FALSE
ENSG00000164924	YWHAZ	9	6	0	3	0	0	8	q22.3	101999980	102034745	FALSE	FALSE	FALSE	FALSE	FALSE	FALSE	FALSE	FALSE
ENSG00000178042	ZNF260	10	1	4	5	0	0	19	q13.12	41696334	41711014	FALSE	FALSE	FALSE	FALSE	FALSE	FALSE	FALSE	FALSE
ENSG00000180938	ZNF572	10	6	1	3	0	0	8	q24.13	126054733	126060809	FALSE	FALSE	FALSE	FALSE	FALSE	FALSE	FALSE	FALSE
ENSG00000120963	ZNF706	9	6	0	3	0	0	8	q22.3	102278444	102287136	FALSE	FALSE	FALSE	FALSE	FALSE	FALSE	FALSE	FALSE
ENSG00000178665	ZNF713	9	4	0	5	0	0	7	p11.2	55922643	55976959	FALSE	FALSE	FALSE	FALSE	FALSE	FALSE	FALSE	FALSE
ENSG00000214789		11	6	0	5	0	0	8	q24.21	128875961	128893866	FALSE	FALSE	FALSE	FALSE	FALSE	FALSE	FALSE	FALSE
