# Supplementary material for: Integrated genomics and functional validation identifies malignant cell specific dependencies in triple negative breast cancer
Source: Nat Commun. 2018 Mar 13;9:1044. doi: 10.1038/s41467-018-03283-z (PMC5849766; doi:10.1038/s41467-018-03283-z)
Supplement: Supplementary file 6 — Supplementary Data 4 [file 41467_2018_3283_MOESM6_ESM.xlsx]

## Sheet: Supplementary Data 4
Copy Number Dependent Gene Expression Anlysis (n=40)	Gene Expression Driven Analysis (n=45)	Genes Common to both Approaches (n=45)	Top 10 Gene List (n=10)	Passed from Top 10 Gene Validation (n=7)	Primary Functional Validation Gene List (n=120)	Passed Primary Functional Validation (n=64)	Passed Secondary Validation (n=30)	Integrated Gene List (n=37)
ANKMY2	ART3	APH1A	ATAD2	FZD6	ANKMY2	ANKMY2	ANKRD46	ANKRD46
ANKRD46	ARV1	ARMC1	FZD6	MASTL	ANKRD46	ANKRD46	BUB1	BUB1
C12orf32	ASPM	ATAD2	HORMAD1	NCSTN	APH1A	ART3	BUB1B	BUB1B
CDK5	BUB1	C1orf112	MASTL	PTK2	ARMC1	BUB1	C12orf32	C12orf32
C5orf42	BUB1B	C1orf85	MYB	PTP4A3	ART3	BUB1B	CHEK1	CHEK1
DERL1	C8orf45	CENPF	NCSTN	SEC61G	ARV1	C12orf32	CXorf61	CXorf61
FANCL	CHEK1	DARS2	PTK2	UBE2T	ASPM	C1orf112	DTL	DTL
EXT1	CPNE3	DHTKD1	PTP4A3		BUB1	CDK5	FAM36A	FAM36A
GBAS	CTSK	DSCC1	SEC61G		BUB1B	CENPF	FANCL	FANCL
FBXO32	CTSS	DTL	UBE2T		C12orf32	CHEK1	FOXM1	FOXM1
IKBKB	CXorf61	EGFR			C1orf112	CTSK	GABRP	FZD6
ING4	DECR1	EXO1			C1orf85	CTSS	GBA	GABRP
GBA	DPY19L4	FAM36A			C5orf42	CXorf61	GNB4	GBA
KIFC1	ELF5	FH			C8orf45	DTL	GPR89A	GNB4
LANCL2	EZH2	FOXM1			CDK5	EGFR	ING4	GPR89A
MYB	GABRP	FZD6			CENPF	ELF5	KIFC1	ING4
MYBL1	GNB4	GGH			CHEK1	EZH2	LIN9	KIFC1
NCAPD2	GPR126	GPR89A			CPNE3	FAM36A	MRPL13	LIN9
PABPC1	IL12RB2	HORMAD1			CTSK	FANCL	MYBL2	MASTL
PREP	INTS7	IQGAP3			CTSS	FOXM1	NDRG1	MRPL13
MYC	MELK	KIAA0196			CXorf61	GABRP	NUF2	MYBL2
PTK2	MLZE	KIF14			DARS2	GBA	PFKP	NCSTN
NCAPG2	MMP12	KRTCAP2			DECR1	GBAS	PRKDC	NDRG1
RAD21	MYBL2	LIN9			DERL1	GNB4	PSMD4	NUF2
NUDCD1	NDRG1	LY6E			DHTKD1	GPR89A	RAD21	PFKP
SEC61G	NPAL2	MAL2			DPY19L4	IKBKB	S100A9	PRKDC
OTUD6B	PFKP	MCM10			DSCC1	IL12RB2	SPINT2	PSMD4
SPINT2	PLCH1	MGST3			DTL	ING4	TTC35	PTK2
PDSS1	PTPRC	MRPL13			EGFR	INTS7	TTK	PTP4A3
PRKDC	RAG1AP1	MSH2			ELF5	IQGAP3	VPS45	RAD21
ZNF260	RDH10	MTBP			EXO1	KIF14		S100A9
S100A1	RGS1	NCSTN			EXT1	KIFC1		SEC61G
SLC25A32	RGS4	NDUFB9			EZH2	LIN9		SPINT2
MASTL	S100A7	NUF2			FAM36A	MGST3		TTC35
TMEM65	S100A7A	PHF20L1			FANCL	MMP12		TTK
TOP1MT	S100A8	PSMD4			FBXO32	MRPL13		UBE2T
NRBP2	S100A9	RBM35A			FH	MTBP		VPS45
WDSOF1	SCYL3	SCNM1			FOXM1	MYBL1
YWHAZ	SELENBP1	SDHC			GABRP	MYBL2
PTP4A3	SHC4	TAF2			GBA	NCAPD2
	STMN1	TM7SF3			GBAS	NDRG1
	SULF1	TMEM14A			GGH	NRBP2
	TMCO1	TTC35			GNB4	NUF2
	TTK	UBE2T			GPR126	PFKP
	TYMS	VPS45			GPR89A	PREP
					IKBKB	PRKDC
					IL12RB2	PSMD4
					ING4	PTPRC
					INTS7	RAD21
					IQGAP3	RAG1AP1
					KIAA0196	S100A7A
					KIF14	S100A9
					KIFC1	SCYL3
					KRTCAP2	SDHC
					LANCL2	SELENBP1
					LIN9	SPINT2
					LY6E	TAF2
					MAL2	TMEM14A
					MCM10	TTC35
					MELK	TTK
					MGST3	UBE2C
					MLZE	VPS45
					MMP12	WDSOF1
					MRPL13	ZNF260
					MSH2
					MTBP
					MYBL1
					MYBL2
					MYC
					NCAPD2
					NCAPG2
					NDRG1
					NDUFB9
					NPAL2
					NRBP2
					NUDCD1
					NUF2
					OTUD6B
					PABPC1
					PDSS1
					PFKP
					PHF20L1
					PLCH1
					PREP
					PRKDC
					PSMD4
					PTPRC
					RAD21
					RAG1AP1
					RBM35A
					RDH10
					RGS1
					RGS4
					S100A7
					S100A7A
					S100A8
					S100A9
					SCNM1
					SCYL3
					SDHC
					SELENBP1
					SHC4
					SLC25A32
					SPINT2
					STMN1
					SULF1
					TAF2
					TM7SF3
					TMCO1
					TMEM14A
					TMEM65
					TOP1MT
					TTC35
					TTK
					TYMS
					UBE2C
					VPS45
					WDSOF1
					YWHAZ
					ZNF260
