# Supplementary material for: Integrated genomics and functional validation identifies malignant cell specific dependencies in triple negative breast cancer
Source: Nat Commun. 2018 Mar 13;9:1044. doi: 10.1038/s41467-018-03283-z (PMC5849766; doi:10.1038/s41467-018-03283-z)
Supplement: Supplementary file 7 — Supplementary Data 5 [file 41467_2018_3283_MOESM7_ESM.xlsx]

## Sheet: Supplementary Data 5
HGNC	ENSG	Initial ID	Passed 1st Validation	Passed 2nd Validation	IsIntegrated	TopGene13	no. Amplified in METABRIC TNBC	% amplified in METABRIC TNBC	no. amplified in TCGA TNBC	% amplified in TCGA TNBC	Fold Change TNBC vs Normal (TCGA)	log2 Fold Change TNBC vs Normal (TCGA)	p-value Fold Change TNBC vs Normal (TCGA)	q-value Fold Change TNBC vs Normal (TCGA)
ANKMY2	ENSG00000106524	CN	Yes	No	No	No	27/101	0.27	15/97	0.15	0.494926	-1.01472	9.4327e-28	3.77308e-27
ANKRD46	ENSG00000186106	CN	Yes	Yes	Yes	No	55/101	0.54	50/97	0.52	0.771902	-0.37351	1.21008e-08	1.72471e-08
APH1A	ENSG00000117362	Common	No	No	No	No	46/101	0.46	48/97	0.49	1.92023	0.941279	1.60991e-28	7.1296e-28
ARMC1	ENSG00000104442	Common	No	No	No	No	44/101	0.44	39/97	0.4	1.45081	0.536854	9.63649e-11	1.40579e-10
ART3	ENSG00000156219	GEx	Yes	No	No	No	13/101	0.13	06/97	0.06	18.7208	4.22657	5.49168e-14	9.32833e-14
ARV1	ENSG00000173409	GEx	No	No	No	No	50/101	0.5	44/97	0.45	1.47974	0.565344	2.52555e-08	3.47965e-08
ASPM	ENSG00000066279	GEx	No	No	No	No	42/101	0.42	32/97	0.33	20.6252	4.36634	4.29753e-31	2.96052e-30
ATAD2	ENSG00000156802	Common	No	No	No	No	60/101	0.59	52/97	0.54	5.01566	2.32644	3.47683e-28	1.43709e-27
BUB1	ENSG00000169679	GEx	Yes	Yes	Yes	Yes	18/101	0.18	21/97	0.22	20.8526	4.38216	2.83247e-32	5.37396e-31
BUB1B	ENSG00000156970	GEx	Yes	Yes	Yes	Yes	3/101	0.03	03/97	0.03	12.5102	3.64503	4.20214e-31	2.96052e-30
C1orf112	ENSG00000000460	Common	Yes	No	No	No	43/101	0.43	39/97	0.4	3.45053	1.78682	4.8545e-30	2.61721e-29
C1orf85	ENSG00000198715	Common	No	No	No	No	44/101	0.44	44/97	0.45	2.09283	1.06545	6.27441e-26	2.22293e-25
C5orf42	ENSG00000197603	CN	No	No	No	No	27/101	0.27	13/97	0.13	0.773905	-0.369771	3.8581e-07	5.14414e-07
C8orf45	ENSG00000178460	GEx	No	No	No	No	43/101	0.43	NA	NA	1.37963	0.464277	0.150155	0.15779
CDK5	ENSG00000164885	CN	Yes	No	No	No	29/101	0.29	15/97	0.15	2.50164	1.32288	7.51296e-25	2.4516e-24
CENPF	ENSG00000117724	Common	Yes	No	No	No	42/101	0.42	35/97	0.36	15.6716	3.97008	1.30141e-31	1.15267e-30
CHEK1	ENSG00000149554	GEx	Yes	Yes	Yes	Yes	13/101	0.13	04/97	0.04	4.8458	2.27674	2.0451e-31	1.58495e-30
COX20	ENSG00000203667	Common	Yes	Yes	Yes	No	49/101	0.49	45/97	0.46	NA	NA	NA	NA
CPNE3	ENSG00000085719	GEx	No	No	No	No	47/101	0.47	41/97	0.42	1.04521	0.0637985	0.105737	0.114012
CTSK	ENSG00000143387	GEx	Yes	No	No	No	46/101	0.46	49/97	0.51	0.808309	-0.307022	4.51989e-06	5.77801e-06
CTSS	ENSG00000163131	GEx	Yes	No	No	No	46/101	0.46	49/97	0.51	1.53705	0.620166	0.000342112	0.000404017
CXorf61	ENSG00000204019	GEx	Yes	Yes	Yes	No	17/101	0.17	09/97	0.09	60.6935	5.92347	2.94392e-14	5.07009e-14
DARS2	ENSG00000117593	Common	No	No	No	No	40/101	0.4	35/97	0.36	2.0826	1.05839	1.78175e-18	3.80926e-18
DECR1	ENSG00000104325	GEx	No	No	No	No	48/101	0.48	39/97	0.4	1.05054	0.0711335	0.229102	0.238728
DERL1	ENSG00000136986	CN	No	No	No	No	60/101	0.59	51/97	0.53	1.47984	0.565437	2.70258e-14	4.72001e-14
DHTKD1	ENSG00000181192	Common	No	No	No	No	42/101	0.42	31/97	0.32	2.6623	1.41267	3.40519e-19	7.67716e-19
DPY19L4	ENSG00000156162	GEx	No	No	No	No	50/101	0.5	44/97	0.45	0.909943	-0.136152	0.00113582	0.00131628
DSCC1	ENSG00000136982	Common	No	No	No	No	61/101	0.6	50/97	0.52	4.76078	2.2512	1.11733e-28	5.13145e-28
DTL	ENSG00000143476	Common	Yes	Yes	Yes	Yes	42/101	0.42	33/97	0.34	9.417	3.23527	6.72717e-31	3.97223e-30
EGFR	ENSG00000146648	Common	Yes	No	No	No	28/101	0.28	21/97	0.22	1.46073	0.546692	1.0445e-16	2.12325e-16
ELF5	ENSG00000135374	GEx	Yes	No	No	No	21/101	0.21	14/97	0.14	1.73489	0.794842	0.129073	0.136796
EMC2	ENSG00000104412	Common	Yes	Yes	Yes	No	59/101	0.58	49/97	0.51	NA	NA	NA	NA
EXO1	ENSG00000174371	Common	No	No	No	No	48/101	0.48	42/97	0.43	21.181	4.4047	1.27228e-31	1.15267e-30
EXT1	ENSG00000182197	CN	No	No	No	No	61/101	0.6	52/97	0.54	1.32272	0.403509	0.000129691	0.000158898
EZH2	ENSG00000106462	GEx	Yes	No	No	No	27/101	0.27	13/97	0.13	8.37325	3.06579	2.46894e-32	5.37396e-31
FANCL	ENSG00000115392	CN	Yes	Yes	Yes	No	29/101	0.29	23/97	0.24	1.82684	0.869351	1.37301e-11	2.1551e-11
FBXO32	ENSG00000156804	CN	No	No	No	No	60/101	0.59	52/97	0.54	1.08253	0.114405	0.235865	0.243728
FH	ENSG00000091483	Common	No	No	No	No	48/101	0.48	43/97	0.44	1.73167	0.792164	1.60826e-18	3.49867e-18
FOXM1	ENSG00000111206	Common	Yes	Yes	Yes	Yes	31/101	0.31	29/97	0.3	25.8557	4.69241	1.45648e-32	4.51509e-31
FZD6	ENSG00000164930	Common	No	No	Yes	No	55/101	0.54	48/97	0.49	1.57461	0.654997	1.35098e-07	1.82089e-07
GABRP	ENSG00000094755	GEx	Yes	Yes	Yes	No	12/101	0.12	09/97	0.09	2.27766	1.18755	0.00341238	0.00381203
GBA	ENSG00000177628	CN	Yes	Yes	Yes	No	45/101	0.45	44/97	0.45	1.84058	0.88016	1.60504e-19	3.82741e-19
GBAS	ENSG00000146729	CN	Yes	No	No	No	27/101	0.27	21/97	0.22	1.24895	0.320714	0.650257	0.650257
GGH	ENSG00000137563	Common	No	No	No	No	42/101	0.42	37/97	0.38	5.02297	2.32854	1.99477e-28	8.52935e-28
GNB4	ENSG00000114450	GEx	Yes	Yes	Yes	No	35/101	0.35	30/97	0.31	1.93508	0.952391	1.82833e-12	2.98307e-12
GPR126	ENSG00000112414	GEx	No	No	No	No	21/101	0.21	22/97	0.23	1.63649	0.710607	0.000322528	0.000384553
GPR89A	ENSG00000196644	Common	Yes	Yes	Yes	No	44/101	0.44	44/97	0.45	1.92803	0.947129	4.06617e-22	1.0961e-21
HORMAD1	ENSG00000143452	Common	No	No	No	No	46/101	0.46	49/97	0.51	87.4651	6.45064	1.90342e-14	3.37178e-14
IKBKB	ENSG00000104365	CN	Yes	No	No	No	28/101	0.28	26/97	0.27	0.772612	-0.372184	3.48846e-11	5.34036e-11
IL12RB2	ENSG00000081985	GEx	Yes	No	No	No	27/101	0.27	16/97	0.16	12.5842	3.65354	3.51298e-15	6.40601e-15
ING4	ENSG00000111653	CN	Yes	Yes	Yes	No	30/101	0.3	28/97	0.29	1.11832	0.161333	0.342582	0.351076
INTS7	ENSG00000143493	GEx	Yes	No	No	No	42/101	0.42	33/97	0.34	2.53607	1.3426	1.4695e-27	5.69433e-27
IQGAP3	ENSG00000183856	Common	Yes	No	No	No	46/101	0.46	45/97	0.46	24.617	4.62158	5.36778e-32	6.05095e-31
KIAA0196	ENSG00000164961	Common	No	No	No	No	60/101	0.59	51/97	0.53	1.15416	0.206846	0.432	0.439082
KIF14	ENSG00000118193	Common	Yes	No	No	No	41/101	0.41	32/97	0.33	21.1524	4.40275	3.03369e-32	5.37396e-31
KIFC1	ENSG00000204197	CN	Yes	Yes	Yes	Yes	24/101	0.24	27/97	0.28	16.1906	4.01708	4.14141e-34	5.13535e-32
KRTCAP2	ENSG00000163463	Common	No	No	No	No	45/101	0.45	45/97	0.46	2.21914	1.15	2.79139e-22	7.86664e-22
LANCL2	ENSG00000132434	CN	No	No	No	No	28/101	0.28	21/97	0.22	2.18258	1.12604	0.000130707	0.000158898
LIN9	ENSG00000183814	Common	Yes	Yes	Yes	Yes	52/101	0.51	40/97	0.41	2.73339	1.45069	4.49601e-23	1.35977e-22
LY6E	ENSG00000160932	Common	No	No	No	No	53/101	0.52	46/97	0.47	3.03064	1.59962	8.15995e-16	1.55667e-15
MAL2	ENSG00000147676	Common	No	No	No	No	60/101	0.59	53/97	0.55	2.4569	1.29684	1.14873e-19	2.79299e-19
MASTL	ENSG00000120539	CN	No	No	Yes	Yes	34/101	0.34	23/97	0.24	2.16605	1.11506	1.02289e-22	3.01998e-22
MCM10	ENSG00000065328	Common	No	No	No	No	42/101	0.42	31/97	0.32	19.2951	4.27016	2.39326e-30	1.34893e-29
MELK	ENSG00000165304	GEx	No	No	No	No	19/101	0.19	07/97	0.07	25.4868	4.67168	1.49063e-31	1.23225e-30
MGST3	ENSG00000143198	Common	Yes	No	No	No	46/101	0.46	41/97	0.42	1.08796	0.121621	0.0730551	0.0794635
MLZE	ENSG00000147697	GEx	No	No	No	No	59/101	0.58	NA	NA	NA	NA	NA	NA
MMP12	ENSG00000110347	GEx	Yes	No	No	No	13/101	0.13	06/97	0.06	18.8434	4.23599	3.08243e-20	7.80043e-20
MRPL13	ENSG00000172172	Common	Yes	Yes	Yes	No	61/101	0.6	50/97	0.52	2.43359	1.28309	5.1421e-31	3.1881e-30
MSH2	ENSG00000095002	Common	No	No	No	No	31/101	0.31	17/97	0.18	2.09552	1.06731	2.01629e-19	4.71735e-19
MTBP	ENSG00000172167	Common	Yes	No	No	No	61/101	0.6	50/97	0.52	3.26759	1.70823	7.5709e-24	2.40716e-23
MYB	ENSG00000118513	CN	No	No	No	No	22/101	0.22	25/97	0.26	0.800432	-0.321148	7.38858e-06	9.25438e-06
MYBL1	ENSG00000185697	CN	Yes	No	No	No	NA	NA	40/97	0.41	8.28641	3.05075	4.37904e-18	9.20341e-18
MYBL2	ENSG00000101057	GEx	Yes	Yes	Yes	Yes	26/101	0.26	17/97	0.18	28.423	4.82899	4.1771e-32	5.75511e-31
MYC	ENSG00000136997	CN	No	No	No	No	64/101	0.63	54/97	0.56	0.869931	-0.201027	0.00208553	0.00237253
NCAPD2	ENSG00000010292	CN	Yes	No	No	No	30/101	0.3	28/97	0.29	3.123	1.64293	2.07303e-26	7.78956e-26
NCAPG2	ENSG00000146918	CN	No	No	No	No	28/101	0.28	22/97	0.23	3.13321	1.64764	4.43258e-26	1.61659e-25
NCSTN	ENSG00000162736	Common	No	No	Yes	No	45/101	0.45	44/97	0.45	1.4096	0.495286	7.85844e-11	1.16005e-10
NDRG1	ENSG00000104419	GEx	Yes	Yes	Yes	No	56/101	0.55	46/97	0.47	2.09112	1.06428	0.00770538	0.00853096
NDUFB9	ENSG00000147684	Common	No	No	No	No	NA	NA	51/97	0.53	2.32637	1.21808	2.4462e-22	7.05416e-22
NPAL2	ENSG00000104361	GEx	No	No	No	No	50/101	0.5	NA	NA	NA	NA	NA	NA
NRBP2	ENSG00000185189	CN	Yes	No	No	No	52/101	0.51	43/97	0.44	0.993048	-0.0100645	0.0020193	0.00231845
NUDCD1	ENSG00000120526	CN	No	No	No	No	60/101	0.59	50/97	0.52	2.09458	1.06666	8.56522e-21	2.21268e-20
NUF2	ENSG00000143228	Common	Yes	Yes	Yes	Yes	45/101	0.45	44/97	0.45	26.4325	4.72424	1.15714e-32	4.51509e-31
OTUD6B	ENSG00000155100	CN	No	No	No	No	49/101	0.49	42/97	0.43	1.55337	0.635397	2.38993e-08	3.3298e-08
PABPC1	ENSG00000070756	CN	No	No	No	No	55/101	0.54	50/97	0.52	1.9553	0.96739	1.42685e-18	3.15944e-18
PDSS1	ENSG00000148459	CN	No	No	No	No	36/101	0.36	23/97	0.24	3.33573	1.738	8.08803e-29	3.85737e-28
PFKP	ENSG00000067057	GEx	Yes	Yes	Yes	No	41/101	0.41	34/97	0.35	3.28451	1.71568	3.98044e-21	1.05016e-20
PHF20L1	ENSG00000129292	Common	No	No	No	No	56/101	0.55	46/97	0.47	1.4432	0.529267	6.6301e-06	8.3891e-06
PLCH1	ENSG00000114805	GEx	No	No	No	No	36/101	0.36	25/97	0.26	3.10273	1.63354	6.84614e-14	1.14719e-13
PREP	ENSG00000085377	CN	Yes	No	No	No	23/101	0.23	21/97	0.22	1.48046	0.566046	5.55829e-11	8.30395e-11
PRKDC	ENSG00000121031	CN	Yes	Yes	Yes	No	NA	NA	35/97	0.36	2.22667	1.15489	1.6609e-13	2.74603e-13
PSMD4	ENSG00000159352	Common	Yes	Yes	Yes	No	46/101	0.46	49/97	0.51	1.93071	0.949129	6.27669e-25	2.10354e-24
PTK2	ENSG00000169398	CN	No	No	Yes	No	52/101	0.51	44/97	0.45	1.51094	0.595446	7.04261e-12	1.1196e-11
PTP4A3	ENSG00000184489	CN	No	No	Yes	No	53/101	0.52	45/97	0.46	2.50564	1.32518	3.70172e-22	1.02003e-21
PTPRC	ENSG00000081237	GEx	Yes	No	No	No	41/101	0.41	32/97	0.33	1.6672	0.737431	0.00310913	0.00350483
RAD21	ENSG00000164754	CN	Yes	Yes	Yes	No	60/101	0.59	49/97	0.51	2.29689	1.19968	7.19592e-16	1.39421e-15
RAG1AP1	ENSG00000169241	GEx	Yes	No	No	No	45/101	0.45	NA	NA	3.00068	1.58529	4.13688e-29	2.05189e-28
RBM35A	ENSG00000104413	Common	No	No	No	No	50/101	0.5	NA	NA	NA	NA	NA	NA
RDH10	ENSG00000121039	GEx	No	No	No	No	44/101	0.44	42/97	0.43	4.36938	2.12743	9.8847e-11	1.42524e-10
RGS1	ENSG00000090104	GEx	No	No	No	No	43/101	0.43	31/97	0.32	1.48477	0.570241	0.000858242	0.00100398
RGS4	ENSG00000117152	GEx	No	No	No	No	46/101	0.46	45/97	0.46	2.45857	1.29782	2.49084e-06	3.21733e-06
RHNO1	ENSG00000171792	CN	Yes	Yes	Yes	Yes	31/101	0.31	29/97	0.3	2.47327	1.30642	1.17921e-25	4.06171e-25
S100A1	ENSG00000160678	CN	No	No	No	No	44/101	0.44	47/97	0.48	3.0159	1.59259	0.125246	0.133883
S100A7	ENSG00000143556	GEx	No	No	No	No	45/101	0.45	47/97	0.48	6.33243	2.66276	7.00024e-07	9.13716e-07
S100A7A	ENSG00000184330	GEx	Yes	No	No	No	45/101	0.45	47/97	0.48	8.04961	3.00892	6.14855e-07	8.11085e-07
S100A8	ENSG00000143546	GEx	No	No	No	No	45/101	0.45	48/97	0.49	23.7814	4.57176	3.66705e-08	4.99686e-08
S100A9	ENSG00000163220	GEx	Yes	Yes	Yes	No	45/101	0.45	48/97	0.49	14.3926	3.84726	1.81114e-08	2.55206e-08
SCNM1	ENSG00000163156	Common	No	No	No	No	NA	NA	49/97	0.51	2.59687	1.37678	1.13605e-31	1.15267e-30
SCYL3	ENSG00000000457	GEx	Yes	No	No	No	43/101	0.43	39/97	0.4	1.06903	0.0962979	0.556607	0.561132
SDHC	ENSG00000143252	Common	Yes	No	No	No	46/101	0.46	44/97	0.45	1.49826	0.583284	2.56864e-16	5.13728e-16
SEC61G	ENSG00000132432	CN	No	No	Yes	No	26/101	0.26	18/97	0.19	3.30039	1.72263	1.84989e-29	9.55777e-29
SELENBP1	ENSG00000143416	GEx	Yes	No	No	No	46/101	0.46	49/97	0.51	0.760523	-0.394937	6.58452e-12	1.06036e-11
SHC4	ENSG00000185634	GEx	No	No	No	No	11/101	0.11	04/97	0.04	4.65335	2.21827	0.000124724	0.000154658
SLC25A32	ENSG00000164933	CN	No	No	No	No	55/101	0.54	49/97	0.51	1.63955	0.713296	2.83228e-15	5.24183e-15
SPINT2	ENSG00000167642	CN	Yes	Yes	Yes	No	25/101	0.25	25/97	0.26	2.18872	1.13008	2.40135e-17	4.96278e-17
STMN1	ENSG00000117632	GEx	No	No	No	No	11/101	0.11	07/97	0.07	6.48442	2.69698	4.90015e-32	6.05095e-31
SULF1	ENSG00000137573	GEx	No	No	No	No	45/101	0.45	40/97	0.41	2.71296	1.43987	4.84622e-15	8.70915e-15
TAF2	ENSG00000064313	Common	Yes	No	No	No	61/101	0.6	51/97	0.53	1.78803	0.83837	1.5883e-11	2.46186e-11
TM7SF3	ENSG00000064115	Common	No	No	No	No	18/101	0.18	22/97	0.23	1.46492	0.550823	0.0151654	0.0166416
TMCO1	ENSG00000143183	GEx	No	No	No	No	46/101	0.46	41/97	0.42	1.50568	0.590416	1.18818e-15	2.23235e-15
TMEM14A	ENSG00000096092	Common	Yes	No	No	No	25/101	0.25	25/97	0.26	1.86584	0.899827	2.27921e-19	5.23374e-19
TMEM65	ENSG00000164983	CN	No	No	No	No	60/101	0.59	52/97	0.54	2.16703	1.11572	3.37171e-20	8.36184e-20
TOP1MT	ENSG00000184428	CN	No	No	No	No	53/101	0.52	46/97	0.47	2.3295	1.22002	6.5474e-16	1.2887e-15
TTK	ENSG00000112742	GEx	Yes	Yes	Yes	Yes	19/101	0.19	19/97	0.2	17.082	4.09441	3.90064e-32	5.75511e-31
TYMS	ENSG00000176890	GEx	No	No	No	No	23/101	0.23	15/97	0.15	8.50069	3.08758	4.80764e-31	3.13761e-30
UBE2T	ENSG00000077152	Common	No	No	Yes	Yes	44/101	0.44	34/97	0.35	14.3564	3.84362	1.73005e-33	1.07263e-31
VPS45	ENSG00000136631	Common	Yes	Yes	Yes	No	46/101	0.46	46/97	0.47	1.36922	0.453351	3.82059e-11	5.77748e-11
WDSOF1	ENSG00000164934	CN	Yes	No	No	No	55/101	0.54	NA	NA	NA	NA	NA	NA
YWHAZ	ENSG00000164924	CN	No	No	No	No	55/101	0.54	48/97	0.49	1.98362	0.988136	1.33191e-23	4.12893e-23
ZNF260	ENSG00000178042	CN	Yes	No	No	No	NA	NA	22/97	0.23	1.35363	0.436829	0.000189284	0.000227876
