# Supplementary material for: Integrated genomics and functional validation identifies malignant cell specific dependencies in triple negative breast cancer
Source: Nat Commun. 2018 Mar 13;9:1044. doi: 10.1038/s41467-018-03283-z (PMC5849766; doi:10.1038/s41467-018-03283-z)
Supplement: Supplementary file 8 — Supplementary Data 6 [file 41467_2018_3283_MOESM8_ESM.xlsx]

## Sheet: Supplementary Data 6
LOT1		LOT2		LOT3		LOT4		LOT5		"Top 10"
Cell Lines	Genes	Cell Lines	Genes	Cell Lines	Genes	Cell Lines	Genes	Cell Lines	Genes	Cell Lines	Genes
HMEC	DSCC1	HMEC	MYBL2	HMEC	GPR89A	HMEC	DARS2	HMEC	CHEK1	HMEC	ATAD2		Legend
MDAMB231	MTBP	BT474	DTL	HCC1143	CTSK	HCC1143	MGST3	BT20	PFKP	MCF7	FZD6		Non-malignant
CAL51	WDSOF1	CAL51	PHF20L1	SUM149	STMN1	HCC38	C1orf85	CAL51	RDH10	HCC1143	HORMAD1		ER/PR+
T47D	GABRP	HCC38	MRPL13	MCF7	LIN9	CAL51	SDHC	HCC1954	FAM36A	BT20	MASTL		HER2+
SKBR3	FANCL	MDAMB231	NDUFB9	CAL51	S100A7	MDAMB157	UBE2C	HCC38	PREP	T47D	MYB		TNBC
HCC1143	GGH	MDAMB436	ASPM	MDAMB436	DHTKD1	MCF7	SHC4	SUM149	S100A9	HCC1569	NCSTN
BT20	NUDCD1	SKBR3	C1orf112	HCC1187	CTSS	MDAMB436	LY6E	T47D	RAD21	SKBR3	PTK2
	MSH2		MLZE		GBAS	HCC1569	NDRG1		EXT1	MDAMB157	PTP4A3
	GPR126		C12orf32		NCAPD2	SUM149	FH		S100A7A		SEC61G
	TTC35		TTK		PTPRC	HS578T	GBA		IQGAP3		UBE2T
	SLC25A32		KIF14		BUB1B		IL12RB2		ING4
	RGS1		RBM35A		KIAA0196		KRTCAP2		ANKRD46
	ARV1		PABPC1		NPAL2		NRBP2		DECR1
	BUB1		OTUD6B		NUF2		SPINT2		MMP12
	MELK		MAL2		CENPF		TOP1MT		FBXO32
	C8orf45		TM7SF3		SCNM1				CPNE3
	ARMC1		INTS7		VPS45				TMEM14A
	PDSS1		NCAPG2		EZH2				EGFR
	EXO1		C5orf42		ANKMY2				S100A8
	MCM10				LANCL2				TMEM65
	DPY19L4				PLCH1				YWHAZ
	TAF2				PSMD4				MYBL1
	ART3				FOXM1				IKBKB
	CXorf61				SULF1				SCYL3
	KIFC1				PRKDC				CDK5
	GNB4				DERL1				TYMS
	TMCO1				MYC				SELENBP1
	RGS4				ZNF260				RAG1AP1
					ELF5
					APH1A
