# Supplementary material for: Integrated genomics and functional validation identifies malignant cell specific dependencies in triple negative breast cancer
Source: Nat Commun. 2018 Mar 13;9:1044. doi: 10.1038/s41467-018-03283-z (PMC5849766; doi:10.1038/s41467-018-03283-z)
Supplement: Supplementary file 9 — Supplementary Data 7 [file 41467_2018_3283_MOESM9_ESM.xlsx]

## Sheet: Supplementary Data 7
Top 10
	Knockdown (%) in HCC1143
	siRNA #1	siRNA #2	siRNA #3
ATAD2	82.8514	89.0299	83.655
FZD6	94.6883	88.6376	97.3005
HORMAD1	80.0359	79.9138	64.8195
MASTL	90.9819	86.9929	86.7912
MYB	81.9325	71.0814	60.2122
NCSTN	83.9056	87.8034	90.6648
PTK2	82.6552	88.7948	85.7304
PTP4A3	83.5533	80.67	69.3648
SEC61G	97.8985	96.1148	98.4884
UBE2T	91.861	93.9327	87.2428
	HMEC			MCF7			HCC1143			BT20			T47D			HCC1569			SKBR3			MDA-MB-157
	siRNA #1	siRNA #2	siRNA #3	siRNA #1	siRNA #2	siRNA #3	siRNA #1	siRNA #2	siRNA #3	siRNA #1	siRNA #2	siRNA #3	siRNA #1	siRNA #2	siRNA #3	siRNA #1	siRNA #2	siRNA #3	siRNA #1	siRNA #2	siRNA #3	siRNA #1	siRNA #2	siRNA #3
ATAD2	-6.40563	-0.0769093	-14.6926	14.7501	-3.06331	-15.27	-74.8372	-30.1591	-49.8067	-17.0454	5.22755	11.7365	32.3102	3.03341	27.022	12.7037	25.5823	-34.0565	-1.9906	-62.4824	-60.9269	14.053	-3.19191	4.5412
FZD6	-11.4727	-0.544571	-7.12447	36.0153	38.0628	55.5605	-20.2495	-12.2987	-46.5969	-1.91598	27.4795	11.713	66.8271	46.7708	78.1611	-80.9842	-0.643702	12.6129	39.7674	38.3303	-4.56831	-14.8241	17.5152	-10.0252
HORMAD1	0.440457	12.1451	-4.31975	-7.38824	121.304	19.3792	-46.5516	95.1778	-16.8656	-8.95719	38.1423	20.464	39.844	78.7473	73.0728	-64.7964	30.8742	88.9121	-29.1579	82.1514	-14.1019	14.2531	75.2829	56.0687
MASTL	6.12227	9.71759	-6.15258	15.5928	43.1878	58.8502	-35.7295	-31.3596	-28.1859	4.17646	19.4723	10.3533	38.8879	25.3723	4.68059	91.1565	-6.64954	58.9762	14.5215	32.0165	13.3787	56.15	61.027	73.0686
MYB	-14.4698	4.83198	-24.6666	68.4087	38.3573	51.0883	-59.2106	-48.6221	-78.287	-2.09034	0.485127	9.65661	83.9937	8.24648	28.7495	14.2805	17.4532	52.3103	48.9741	-67.1784	-84.9673	-11.6423	29.5205	7.58058
NCSTN	-24.0262	-18.4166	-21.9703	109.819	24.5285	14.1151	67.9903	20.4999	-35.9314	47.4188	20.9209	32.8857	86.4749	38.7301	-7.66778	102.736	-64.5745	-16.7118	43.77	29.0601	-40.6976	30.854	24.3216	1.7156
PTK2	4.42191	2.73615	-10.2999	94.6167	58.3729	87.5163	9.33433	-31.7536	100.982	23.7865	19.6289	9.65696	80.993	62.001	40.1368	-55.9663	-66.1644	-47.8652	-56.935	-101.566	-42.8031	46.8228	12.0014	6.54466
PTP4A3	-10.2242	3.86302	-19.2654	23.3451	42.3891	96.9686	-34.8455	0.0709249	22.7934	13.9207	23.0234	22.4773	59.4941	57.8921	78.3222	-24.2123	-77.1374	72.3269	-33.8872	-72.4445	25.1895	-5.95823	11.288	-34.5399
SEC61G	10.2644	-4.35794	-7.50407	87.7941	93.7988	100.845	-12.1273	-15.4006	13.4369	14.9285	7.5305	13.24	43.6115	60.3586	55.5803	39.2276	-20.4151	30.9019	-6.40783	-51.194	-19.2494	39.9786	16.0936	32.907
UBE2T	7.01203	-7.79147	-3.04768	57.6697	31.6028	52.3171	-13.7986	-3.46695	-77.9206	15.2891	4.57401	28.1642	37.3783	6.4489	61.764	15.601	-1.8836	18.3638	17.1683	-105.935	9.94975	34.1013	18.8724	7.84366
