# Supplementary material for: Integrated genomics and functional validation identifies malignant cell specific dependencies in triple negative breast cancer
Source: Nat Commun. 2018 Mar 13;9:1044. doi: 10.1038/s41467-018-03283-z (PMC5849766; doi:10.1038/s41467-018-03283-z)
Supplement: Supplementary file 10 — Supplementary Data 8 [file 41467_2018_3283_MOESM10_ESM.xlsx]

## Sheet: Supplementary Data 8
LOT 1
	HMEC	HCC1143	BT20	MDA-MB-231	CAL51	T47D	SKBR3
DSCC1	-6.87435	12.3624	23.4266	12.3778	-2.6014	-9.52494	-3.27761
MTBP	-2.36151	14.5211	42.472	35.6586	13.3147	63.4571	-42.6037
WDSOF1	-9.95723	5.06133	26.8162	34.6772	17.7175	26.3551	-28.7561
GABRP	-5.64844	22.9215	14.9407	1.91151	-2.97357	20.0179	-64.6903
FANCL	-19.0564	8.48793	31.902	13.7488	-5.00356	38.2776	-43.2495
GGH	-49.1553	-3.68322	-23.0535	-19.5182	3.06252	-46.0433	-76.3374
NUDCD1	-23.2039	-7.5508	-23.5601	-13.053	7.35714	26.8072	-33.829
MSH2	-10.2843	22.666	10.6318	-5.38281	4.87219	-13.3651	-33.0259
GPR126	-33.2755	2.76771	-39.6298	-12.5667	-5.69169	-43.6141	-48.8844
TTC35	-22.0564	14.5448	36.165	13.5793	15.9904	19.3813	-66.5958
SLC25A32	-4.84609	15.9401	-18.3047	-22.6476	-4.03273	13.2453	13.8732
RGS1	25.1407	22.6303	22.7409	35.5093	30.8251	58.7081	-5.07587
ARV1	-17.0377	26.7945	-2.83467	-17.8449	-14.3883	9.30356	-13.7072
BUB1	-45.686	37.0397	13.83	-11.9999	11.142	-3.27327	24.0641
MELK	-2.8775	7.15952	24.2395	-8.44156	1.26271	-17.3832	-21.8353
C8orf45	-30.8149	-2.63951	14.9499	-13.0222	5.96062	-6.3359	-11.1161
ARMC1	-15.1731	8.45347	10.8176	6.18338	6.58063	-76.255	-79.1216
PDSS1	35.8436	15.7535	6.70424	-8.12576	34.7645	-15.6025	-38.5299
EXO1	-36.1739	10.6212	-0.858193	-15.558	3.23479	-66.195	19.6271
MCM10	30.8542	34.3313	71.1951	32.6779	36.699	37.2069	-18.6522
DPY19L4	-22.4122	10.7684	3.81797	-0.541096	6.88858	21.1628	-21.7171
TAF2	21.2353	13.3712	-1.14173	13.319	18.1057	22.8267	9.82523
ART3	28.5195	5.24755	21.1298	4.79178	23.7998	5.51347	-44.69
CXorf61	4.17034	27.8416	38.8689	7.63968	29.8676	35.3292	49.2442
KIFC1	-4.90604	32.8074	55.0474	18.9471	-0.381487	12.2704	42.838
GNB4	-10.1965	19.7641	-66.8421	12.2393	11.2917	44.1219	-33.5818
TMCO1	-34.1331	-8.03264	-15.6511	14.0845	-3.51742	-78.1627	-34.6129
RGS4	-5.57268	6.49455	5.40571	4.15105	-8.2409	-63.7989	-21.8404
LOT2
	HMEC	BT474	CAL51	HCC38	MDA-MB-231	MDA-MB-436	SKBR3
MYBL2	-3.11925	24.2987	15.9585	33.3941	49.7548	38.7686	15.5348
DTL	-9.05626	35.8217	11.4975	53.7035	3.96032	37.0428	9.31957
PHF20L1	25.4591	4.47393	-2.50156	-19.7736	-9.91367	-3.18738	5.1419
MRPL13	10.7038	29.7367	23.4621	-13.4517	0.505417	-1.48269	7.83538
NDUFB9	75.3751	31.0889	5.93912	0.109024	4.65858	15.0186	-3.85081
ASPM	29.1361	27.5669	2.73216	-6.83985	8.45553	12.633	9.87139
C1orf112	61.9811	20.3679	12.1954	-7.26601	8.53669	11.7866	22.2779
MLZE	-2.89543	21.4103	1.14772	-3.87047	-4.73694	-7.76076	-0.384603
C12orf32	11.9573	22.4082	14.2219	25.369	-0.621634	11.7209	-1.46439
TTK	-17.2359	35.158	69.2774	21.355	37.9621	38.8214	28.5369
KIF14	97.0701	52.2156	37.1924	46.1809	14.7289	35.6135	17.9172
RBM35A	43.2291	18.0359	5.32164	1.64847	-0.977099	14.6713	7.20457
PABPC1	35.6741	5.78368	39.5416	23.7272	39.8689	19.8883	23.4276
OTUD6B	84.1226	19.7329	14.5596	-7.30194	-1.83739	0.271686	4.84264
MAL2	12.0818	10.8112	2.55869	-5.18318	-7.7521	-5.99214	5.10531
TM7SF3	18.4628	15.8864	0.380926	0.227462	-6.29547	-2.38286	11.9814
INTS7	13.7111	19.8777	32.5223	-10.5478	-4.22449	22.1558	21.5918
NCAPG2	0.312589	20.4672	9.75961	-2.51847	-9.55853	4.37884	1.71193
C5orf42	-4.16177	37.3286	9.18454	-18.1431	-9.72797	7.10286	3.69629
LOT3
	HMEC	HCC1143	SUM149	MCF7	CAL51	MDA-MB-436	HCC1187
GPR89A	8.46763	36.608	48.9434	66.0525	3.48777	16.908	16.7031
CTSK	1.5235	0.240532	9.5331	76.171	1.03112	13.7035	32.4645
STMN1	4.82335	11.864	8.30743	-29.7311	2.49679	13.835	-14.3765
LIN9	-2.27716	28.1167	6.60038	-39.8659	3.1137	18.01	-0.948009
S100A7	33.6319	-0.454664	-14.2528	51.384	-20.6304	-8.0114	-5.19051
DHTKD1	-3.90557	13.9591	2.94167	-43.7436	-9.97321	12.6709	5.26872
CTSS	-13.9097	17.5043	20.0538	37.288	-5.03667	4.11635	25.8076
GBAS	-22.5754	5.97341	23.6189	51.7275	-2.82094	4.37821	9.75816
NCAPD2	6.64176	21.8134	38.1447	12.28	1.83226	37.1851	-15.5528
PTPRC	-1.83777	29.2302	3.89939	1.62556	1.00503	40.3555	1.85823
BUB1B	-6.67134	59.6213	61.1316	44.5927	6.2484	56.7653	54.308
KIAA0196	-3.44668	8.95094	1.79255	-4.53862	-15.1332	-11.2037	-20.5072
NPAL2	-14.7237	5.33726	-7.52186	6.48348	-17.1719	1.89562	29.6799
NUF2	17.8355	69.2123	89.6208	63.9159	68.0994	96.1684	80.4934
CENPF	1.22241	3.32663	12.6003	20.0573	-16.5435	25.3133	-3.56016
SCNM1	34.9002	6.89408	-20.6122	49.1479	-12.7442	12.5358	-6.37448
VPS45	9.76713	44.8321	5.90582	55.2974	12.9244	47.2837	25.9117
EZH2	20.6163	22.3672	27.723	25.9746	-2.59244	22.0599	2.08552
ANKMY2	-4.24004	9.38594	55.5669	48.8976	-1.898	75.0724	-2.90459
LANCL2	25.948	57.6794	30.9779	58.7053	-1.61549	31.7921	23.1528
PLCH1	-7.22928	7.69847	-10.0066	5.30475	-14.3019	-14.5972	-22.014
PSMD4	36.1032	55.9356	7.55899	49.8037	-5.227	21.2762	-6.39778
FOXM1	45.3021	29.5525	9.7646	70.5973	-2.51286	29.0837	41.5223
SULF1	34.4648	14.4819	3.40137	52.104	0.940966	15.4425	-32.4689
PRKDC	20.1373	3.03526	12.6988	22.0799	1.02556	28.4544	-23.2774
DERL1	19.7037	-2.49647	6.81412	-0.241803	-2.45536	-7.90722	-40.5536
MYC	68.0678	47.8935	38.1533	50.8836	32.5539	50.7948	37.8921
ZNF260	-19.878	18.9036	22.5711	13.3356	6.76227	9.83677	27.3817
ELF5	1.05849	12.3504	-2.48878	56.3677	-0.702939	10.7425	31.8409
APH1A	-1.90618	8.4194	-1.64601	-37.5779	-4.92527	17.5413	-15.2319
LOT4
	HMEC	HCC1143	HCC38	CAL51	MDA-MB-157	MCF7	MDA-MB-436	HCC1569	SUM149	HS578T
DARS2	-46.6129	-2.93996	-7.18984	4.41878	-26.5552	-17.0405	1.06805	-61.4582	-42.3772	-6.09187
MGST3	-39.3888	36.9747	28.1695	37.2179	8.97362	36.3845	11.7948	21.0057	14.2186	-10.8658
C1orf85	43.0721	13.3858	11.3672	0.94805	-15.4865	16.0021	17.6398	7.5837	-23.0922	-14.3308
SDHC	26.5429	17.8401	-0.484841	1.40349	22.2139	-21.1005	56.7333	-50.2431	-31.3667	-1.67579
UBE2C	-58.3607	22.4333	20.2223	3.4861	-17.322	31.0517	0.614564	-23.2441	-60.8518	-13.7774
SHC4	-85.3769	3.05015	-20.1214	0.702369	12.1028	-39.2203	-21.2962	-47.4085	-51.6965	2.95289
LY6E	6.11339	18.224	9.80408	5.14282	4.63627	15.7649	13.5583	-57.8625	14.4519	13.4521
NDRG1	29.4238	57.1657	36.7871	2.98888	45.275	17.7831	23.9361	-9.35888	0.759205	25.3544
FH	-124.411	3.80447	-19.3523	-1.20396	-4.34319	6.01031	-37.7026	-13.1308	-45.0192	-11.0618
GBA	25.6979	37.6812	32.3442	0.375538	36.3575	55.3643	66.679	-52.5474	36.634	35.6863
IL12RB2	31.2185	17.3774	10.0858	-2.52088	29.839	40.2499	45.1191	12.293	-18.229	9.1439
KRTCAP2	54.0276	7.20075	-6.886	-1.70674	16.7739	7.22094	0.168575	-10.8471	-55.4284	12.759
NRBP2	72.8013	31.5005	35.0116	5.7112	42.0491	82.6498	80.6676	40.999	42.7213	12.613
SPINT2	-39.9498	25.8154	31.9669	-3.58841	6.26344	-21.2152	8.13152	7.64853	-86.3938	-0.0292779
TOP1MT	-27.4354	5.33833	5.04904	-0.750553	14.0755	33.0719	7.00279	-33.094	-60.0411	1.94963
LOT 5
	HMEC	BT20	CAL51	HCC1954	HCC38	SUM149	T47D	HS578T
CHEK1	-16.7543	71.4348	27.3754	19.9472	90.6171	92.9169	56.2524	-10.8658
PFKP	-4.31649	55.6254	-5.27857	24.2468	17.5356	63.3533	57.4574	-14.3308
RDH10	-3.7967	0.709798	-14.9654	-0.670331	-38.9804	21.1166	-6.64762	-1.67579
FAM36A	14.712	65.7123	31.5911	-0.340529	1.9884	19.3344	3.77857	28.9898
PREP	-5.94218	33.2834	30.4746	42.13	27.2114	21.478	-2.47235	-16.1303
S100A9	-10.8489	76.5101	8.87809	7.28641	32.4279	69.5311	-6.03236	-13.7774
RAD21	73.9264	28.3674	77.9716	42.0703	13.7017	60.0044	14.3899	2.95289
EXT1	-35.6964	-37.5825	-56.7407	-10.3259	-36.4214	9.5056	-4.0331	13.4521
S100A7A	-11.5251	-2.35445	11.04	6.11747	-14.8723	40.708	-0.0141152	25.3544
IQGAP3	-64.1514	42.065	0.859095	16.8521	7.41346	45.2303	-3.80139	0.300592
ING4	-41.6963	25.9875	16.3014	18.421	48.6159	61.8645	31.6091	-6.59293
ANKRD46	45.5179	1.60869	48.4737	14.8637	23.9634	30.3006	46.8829	-130.329
DECR1	-13.0124	3.18609	-9.78896	11.1307	-47.9636	45.4314	-1.0301	-123.553
MMP12	-54.0947	38.2989	-0.66576	13.1837	-8.22032	25.0788	-1.88292	-116.229
FBXO32	-36.8966	11.474	9.87514	-6.46579	-38.2324	14.6061	-4.6379	35.6863
CPNE3	-24.3721	17.1614	8.64955	-5.97119	-37.9411	20.4914	-4.61473	11.018
TMEM14A	-1.21955	10.1603	-10.8642	6.13383	-15.3623	29.8004	22.8577	-1.98237
EGFR	84.9611	56.7366	25.7008	24.0684	21.1886	51.3914	-4.03152	9.1439
S100A8	-18.6488	14.5737	15.6635	2.59756	-38.8694	11.9179	-0.367389	12.759
TMEM65	-50.0573	-26.1406	-37.4016	-7.20535	-55.6114	-2.89417	-3.20408	12.613
YWHAZ	24.1746	-18.1527	-4.69919	20.5255	-39.6944	-1.20768	-2.94361	-0.0292779
MYBL1	19.1062	42.2365	57.9331	16.8417	3.29872	41.0909	-1.66882	1.94963
IKBKB	29.6859	84.6021	27.5389	29.3004	-2.0314	36.3153	-1.4196	-73.5364
SCYL3	8.87603	2.54521	46.8042	15.0143	-11.6911	46.5689	-6.45391	-122.927
CDK5	10.0769	39.8281	39.7759	-0.3772	-17.9834	2.03582	10.7491	-116.439
TYMS	-58.0875	-13.3424	6.57387	10.6161	-34.2054	9.02219	60.3753	4.36187
SELENBP1	-18.4602	-5.91843	11.7995	-1.46142	-27.1185	51.8911	-5.65859	32.0987
RAG1AP1	-31.1348	7.13574	-1.91462	-5.03077	-16.0598	31.5546	-2.07051	19.9902
