# Supplementary material for: Integrated genomics and functional validation identifies malignant cell specific dependencies in triple negative breast cancer
Source: Nat Commun. 2018 Mar 13;9:1044. doi: 10.1038/s41467-018-03283-z (PMC5849766; doi:10.1038/s41467-018-03283-z)
Supplement: Supplementary file 11 — Supplementary Data 9 [file 41467_2018_3283_MOESM11_ESM.xlsx]

## Sheet: Supplementary Data 9
	siRNA #1		siRNA #2		siRNA #3		siRNA #4
	NPI (%)	KD (%)	NPI (%)	KD (%)	NPI (%)	KD (%)	NPI (%)	KD (%)	Cell Line
ANKMY2	-23.0824	70.8465	-3.52663	80.7091	91.0357	75.3914	-66.2628	69.3127	MDAMB436
ANKRD46	-9.22225	41.8857	66.9078	81.6519	45.2234	79.6475	40.4969	46.3702	CAL51
ART3	35.3003	ø	2.93429	ø	46.2794	ø	12.8286	ø	CAL51
BUB1	48.5459	66.8961	57.0512	58.1063	64.4201	67.2633	28.7742	44.0596	HCC1143
BUB1B	58.0727	88.9433	54.1117	75.0706	64.58	74.6778	73.0074	74.701	SUM149
C12orf32	13.7633	82.8765	22.8467	79.8932	15.5867	67.6591	47.6867	74.5036	BT474
C1orf112	-37.1508	53.8988	-48.0128	36.8641	74.9309	-24.122	52.6432	30.7894	MDAMB436
CDK5	18.3032	-7.18262	9.07782	13.2872	52.2714	5.11447	3.67643	82.1174	BT20
CENPF	-10.9296	ø	-54.0871	ø	-44.314	ø	-83.2946	ø	MDAMB436
CHEK1	95.5588	87.7799	92.3862	74.8916	85.7313	62.2945	69.9343	-23.1817	SUM149
CTSK	11.5818	41.7957	26.2666	-124.546	-36.2113	-34.5846	-106.611	-7.14028	MDAMB436
CTSS	-30.0619	-66.9413	33.9991	98.748	-39.195	51.3264	-12.5943	98.9643	SUM149
CXorf61	22.8311	90.7144	34.0839	89.553	72.2162	86.7586	25.1544	13.9725	BT20
DTL	32.4357	71.3326	15.2123	86.2673	1.48258	67.0862	22.0451	85.7582	MDAMB436
EGFR	-26.987	30.1074	-47.3713	36.2466	84.8398	40.8768	-29.5793	38.8713	BT20
ELF5	36.3934	ø	37.0147	ø	22.3684	ø	-61.0242	ø	MDAMB436
EZH2	-60.174	94.6912	-47.4623	95.5868	42.5718	24.0675	41.0828	41.3415	SUM149
FAM36A	67.3202	90.4634	34.7211	89.2825	34.523	61.3592	16.5321	88.5234	BT20
FANCL	20.7772	46.9745	68.5794	80.9906	60.9142	57.1819	14.0058	52.1038	T47D
FOXM1	-38.3245	27.0837	32.7762	86.0093	22.6895	74.9655	-6.073	71.1463	SUM149
GABRP	23.4961	94.8115	62.715	92.4733	47.8224	93.845	68.5147	89.3609	BT20
GBA	36.6301	25.1301	74.1304	90.2542	66.3344	77.6113	68.0477	86.1678	MDAMB436
GBAS	-11.5458	88.9223	8.00842	89.4241	-18.0121	92.4843	-9.06309	94.1255	SUM149
GNB4	61.2219	85.0229	65.0385	47.0523	70.1424	88.3238	78.4479	80.3483	T47D
GPR89A	12.9251	62.2856	24.6153	66.8792	29.3439	55.3522	10.0474	19.0878	HCC1143
IKBKB	55.6798	-209.298	13.2502	-257.746	17.0616	-302.816	55.2448	-204.868	CAL51
IL12RB2	-46.0433	ø	-17.302	ø	32.1095	ø	98.7789	ø	MDAMB436
ING4	25.5528	46.6774	38.6186	47.5911	60.7685	65.0336	-4.52436	49.0021	SUM149
INTS7	14.998	92.9087	-23.6579	72.7766	11.6378	66.2241	-25.6331	94.4176	MDAMB436
IQGAP3	32.604	28.9266	39.3419	20.913	9.1884	27.2039	24.393	29.6441	CAL51
KIF14	41.563	83.0788	-150.161	75.4694	-47.7184	87.1983	-16.7916	65.916	MDAMB436
KIFC1	29.8605	66.135	49.2795	76.4263	30.4609	75.4472	53.4641	64.9211	HCC1143
LIN9	67.6981	54.362	54.6995	43.5708	65.3728	51.6207	65.3773	58.919	HCC1143
MGST3	2.59497	95.4917	88.0909	76.3071	10.4358	95.9953	77.7789	80.2817	HCC1143
MMP12	50.3574	ø	40.3785	ø	28.2747	ø	61.9872	ø	BT20
MRPL13	35.7467	81.1365	21.7967	83.1801	30.9633	56.0929	23.0433	75.3665	BT474
MTBP	65.2231	45.0319	62.7967	-8.65383	55.8322	36.9992	44.6984	19.4196	T47D
MYBL1	12.8792	-1851.82	3.69961	-1699.18	16.5579	-2520.13	66.8916	-2438.69	CAL51
MYBL2	82.1858	93.2152	-34.4807	80.781	22.7179	71.9493	94.8603	81.849	MDAMB436
NCAPD2	9.81638	92.4805	15.9265	88.9533	29.8032	89.1871	19.8189	86.3804	SUM149
NDRG1	89.3199	68.5189	89.0994	83.6868	57.8324	72.7992	92.0497	78.6767	HCC1143
NRBP2	60.4925	5.47604	31.3048	61.1178	-29.6116	-8.63749	92.2	17.0443	MDAMB436
NUF2	88.4801	83.1242	56.9476	78.4998	75.3306	85.3656	36.7051	80.6328	MDAMB436
PFKP	40.5812	54.931	14.5335	76.1837	68.9717	57.3829	28.688	63.7075	BT20
PREP	-12.4723	64.0807	-3.29366	71.9202	12.4014	66.7787	50.6669	77.0867	CAL51
PRKDC	27.4269	81.5764	54.392	84.0699	28.4555	78.552	54.2484	80.1959	MDAMB436
PSMD4	60.8714	62.9164	67.0299	61.3759	85.4221	77.3786	65.9657	75.7662	HCC1143
PTPRC	-45.3386	-4035.09	-63.0765	-198.588	2.37541	-4658.36	-21.8436	-353.621	MDAMB436
RAD21	7.38868	56.9795	45.6723	70.2335	65.4829	79.7854	82.0234	80.0055	CAL51
RAG1AP1	-6.40109	70.1542	-3.54386	65.0433	15.4741	68.5121	-22.5191	22.409	SUM149
S100A7A	19.1677	ø	6.42635	87.3393	29.08	ø	28.5427	ø	CAL51
S100A9	33.7339	91.6253	39.2599	94.4717	21.155	92.0665	45.2759	94.7884	SUM149
SCYL3	-11.4851	18.1679	29.4304	49.298	-9.25017	9.8149	22.5612	4.0547	SUM149
SDHC	64.8257	12.0655	28.316	-12.3126	56.769	21.6872	69.0417	94.0596	MDAMB436
SELENBP1	-24.7823	20.0499	-16.3746	-25.969	7.12523	29.4995	-25.8883	-19.0244	SUM149
SPINT2	45.9146	90.1903	2.68743	68.6476	-0.350034	81.1326	48.1103	65.2794	HCC1143
TAF2	71.5544	-143.981	53.434	-158.312	56.0103	-377.616	70.8899	-524.975	T47D
TMEM14A	46.3124	-62.2757	72.3014	33.0732	51.3311	-16.9448	60.435	93.6805	T47D
TTC35	107.075	70.8786	65.4733	78.3251	14.5173	82.7074	60.2663	58.826	T47D
TTK	75.1738	60.1419	72.2978	49.4659	86.0371	85.4503	56.4368	52.3712	CAL51
UBE2C	-10.087	73.7285	-55.0783	52.0731	66.9223	53.667	-96.9724	71.2649	HCC1143
VPS45	68.534	78.1386	-68.3985	52.1147	30.9658	81.0367	-99.1567	67.3703	MDAMB436
WDSOF1	7.2186	66.3137	-22.3965	56.1887	-40.1547	33.1736	-19.7997	70.1862	BT20
ZNF260	-39.8716	87.4945	8.5681	57.4639	-54.0675	73.873	-63.86	71.4449	MDAMB436
