# Supplementary material for: Integrated genomics and functional validation identifies malignant cell specific dependencies in triple negative breast cancer
Source: Nat Commun. 2018 Mar 13;9:1044. doi: 10.1038/s41467-018-03283-z (PMC5849766; doi:10.1038/s41467-018-03283-z)
Supplement: Supplementary file 12 — Supplementary Data 10 [file 41467_2018_3283_MOESM12_ESM.xlsx]

## Sheet: Supplementary Data 10
Set	Mean R Squared
BT20 LOT1	0.5
BT20 LOT5	0.5
BT474 LOT 2	0.9
CAL51 LOT1	0.7
CAL51 LOT2	0.5
CAL51 LOT3	0.7
CAL51 LOT4	0.7
CAL51 LOT5	0.6
HCC38 LOT2	0.8
HCC38 LOT4	0.7
HCC38 LOT5	0.6
HCC1143 LOT1	0.6
HCC1143 LOT3	0.7
HCC1143 LOT4	0.7
HCC1187 LOT3	0.6
HCC1569 LOT4	0.7
HCC1954 LOT5	0.5
HMEC LOT1	0.9
HMEC LOT2	0.5
HMEC LOT3	0.6
HMEC LOT4	0.6
HMEC LOT5	0.7
HS578T LOT4	0.7
MCF7 LOT3	0.6
MCF7 LOT4	0.6
MCF10A LOT1	0.9
MCF10A LOT5	0.5
MDAMB157 LOT4	0.7
MDAMB231 LOT1	0.5
MDAMB231 LOT2	0.8
MDAMB436 LOT2	0.6
MDAMB436 LOT3	0.8
MDAMB436 LOT4	0.8
SKBR3 LOT1	1
SKBR3 LOT2	0.9
SUM149 LOT3	0.8
SUM149 LOT4	0.5
SUM149 LOT5	0.6
T47D LOT1	0.7
T47D LOT5	1
Whole Validation	0.7
