# Supplementary material for: Integrated genomics and functional validation identifies malignant cell specific dependencies in triple negative breast cancer
Source: Nat Commun. 2018 Mar 13;9:1044. doi: 10.1038/s41467-018-03283-z (PMC5849766; doi:10.1038/s41467-018-03283-z)
Supplement: Supplementary file 13 — Supplementary Data 11 [file 41467_2018_3283_MOESM13_ESM.xlsx]

## Sheet: Supplementary Data 11
Cell Line	KnockDown	BT20	BT474	CAL51	HCC1143	HCC1187	HCC1569	HCC1954	HCC38	HS578T	MCF7	MDAMB157	MDAMB231	MDAMB436	SKBR3	SUM149	T47D
BUB1	zGARP Score	-0.985	-0.417	-0.147	-1.166	-0.743	0.285	-0.931	-0.314	-0.744	0.46	0.1	-0.195	-0.483	0.569	-1.404	0.474
	NPI	13.83		11.142	37.0397			19.9472					-11.9999		24.0641		-3.27327
BUB1B	zGARP Score	-3.858	-6.043	-2.644	-3.826	-1.012	-1.213	-4.667	-4.26	-1.976	-3.77	-2.47	-2.291	-4.283	-2.166	-4.791	-3.007
	NPI			6.2484	59.6213	54.308					44.5927			56.7653		61.1316
CHEK1	zGARP Score	-3.2	-2.028	-3.515	-2.713	-3.504	-2.015	-4.621	-3.556	-0.238	-3.51	-3.347	-4.447	-5.765	-2.801	-5.037	-0.283
	NPI	71.4348		27.3754					90.6171							92.9169	56.2524
FOXM1	zGARP Score	0.317	-2.181	-0.667	-2.892	-0.763	-0.965	-2.086	-2.041	-0.017	-0.746	0.339	0.092	-1.106	-0.5	-0.237	-0.24
	NPI			-2.51286	29.5525	41.5223					70.5973			29.0837		9.7646
GABRP	zGARP Score	0.493	0.412	-2.642	0.562	1.142	-0.693	-1.902	-0.627	-3.378	-3.658	-1.911	-0.188	0.435	0.151	0.264	-1.538
	NPI	14.9407		-2.97357	22.9215								1.91151		-64.6903		20.0179
GBA	zGARP Score	-0.28	0.262	-0.571	0.339	0.487	0.262	0.419	1.291	0.327	1.136	0.054	0.408	-0.498	0.676	0.534	-0.124
	NPI			0.38	37.6812		-52.5474		32.3442	35.6863	55.3643	36.3575		66.679		36.634
KIFC1	zGARP Score	-0.06	0.351	1.198	0.759	1.541	0.989	0.735	0.799	0.75	0.377	0.869	0.817	0.436	1.14	0.701	0.243
	NPI	55.0474		-0.381487	32.8074								18.9471		42.838		12.2704
MYBL2	zGARP Score	-1.761	-2.419	-3.651	-2.556	-3.504	-3.332	-2.923	-2.166	-2.179	-1.948	-2.695	-1.512	-0.629	-1.705	-2.971	-1.096
	NPI		24.2987	15.9585					33.3941				49.7548	36.138	15.5348
PFKP	zGARP Score	-0.28	0.354	-1.512	0.128	-0.73	-0.127	0.07	0.146	1.298	0.026	0.452	0.187	1.169	1.148	-0.24	0.562
	NPI	55.6254		-5.28				24.25	17.5356							63.3533	57.4574
PRKDC	zGARP Score	-1.245	-0.415	-1.79	-0.483	-0.01	-0.868	-2.45	-2.283	-0.031	-3.292	-1.946	-0.725	-0.289	0.503	-1.834	-2.163
	NPI			1.02556	3.03526	-23.2774					22.0799			28.4544		12.6988
PSMD4	zGARP Score	0.337	-3.107	-1.638	-2.006	-0.192	-0.285	-2.148	-1.054	-1.801	-0.196	-2.364	-2.506	-0.259	-0.478	-1.354	-0.984
	NPI			-5.227	55.9356	-6.39778					49.8037			21.2762		7.55899
RAD21	zGARP Score	-0.634	0.272	0.414	-0.826	1.019	-0.122	0.718	0.459	0.841	0.111	0.272	-5.458	-1.029	0.561	-0.691	-0.623
	NPI	28.3674		77.9716				42.0703	13.7017							60.0044	14.3899
S100A9	zGARP Score	-0.923	-1.871	-0.752	-0.801	0.026	-0.491	-0.619	-0.581	-2.799	-0.865	-1.861	-2.191	-0.117	-1.701	-1.5	-0.889
	NPI	76.5101		8.87809				7.28641	32.4279							69.5311	-6.03236
TTK	zGARP Score	-0.28	-2.098	-1.426	-0.319	-1.442	0.975	0.075	-0.677	0.123	-0.279	0.232	-0.585	-0.961	-0.119	-0.994	0.179
	NPI		35.158	69.2774					21.355				37.9621	45.2712	28.5369
TTC35	zGARP Score	-0.928	-0.932	-1.071	-1.098	-2.014	-0.513	-0.386	-0.204	-1.903	0.499	0.276	-1.77	-0.985	-0.99	-0.194	0.039
	NPI	36.165		15.9904	14.5448								13.5793		-66.5958		19.3813
Cell Line	KnockDown	BT20	BT474	CAL51	HCC1143	HCC1187	HCC1569	HCC1954	HCC38	HS578T	MCF7	MDAMB157	MDAMB231	MDAMB436	SKBR3	SUM149	T47D
NDRG1	zGARP Score	-1.71	-0.734	-3.434	-0.257	-1.169	-1.202	-2.087	-0.647	-4.089	-1.954	-1.586	-2.122	-1.864	-0.907	-1.502	-2.285
	NPI			2.98888	57.1657		-9.35888		36.7871	25.3544	17.7831	45.275		23.9361		0.759205
SPINT2	zGARP Score	-3.822	-3.07	-1.512	-1.569	-1.184	-2.607	-5.544	-3.944	-6.248	-5.948	-2.684	-2.927	-5.965	-1.734	-1.777	-3.038
	NPI			-3.58841	25.8154		7.64853		31.9669	-0.0292779	-21.2152	6.26344		8.13152		-86.3938
VPS45	zGARP Score	-0.085	-0.354	-0.748	0.647	-0.169	-0.35	0.254	0.061	0.686	-0.462	-2.479	-0.901	-0.926	-0.213	-0.204	-1.21
	NPI			12.9244	44.8321	25.9117					55.2974			47.2837		5.90582
MRPL13	zGARP Score	-1.46	-0.666	-0.398	-0.339	-0.581	0.887	0.333	0.233	0.245	-1.183	0.807	-0.248	-0.875	0.39	0.165	-2.177
	NPI		29.7367	23.4621					-13.4517				0.505417	-6.30029	7.83538
ING4	zGARP Score	0.824	0.773	0.593	0.731	-0.192	0.975	-0.924	0.021	-0.413	0.149	0.519	-0.063	0.594	0.522	0.729	0.715
	NPI	25.9875		16.3014				18.421	48.6159							61.8645	31.6091
GPR89A	zGARP Score	-1.2	-0.355	-3.51	-2.1	-0.089	-1.125	-2.711	-1.834	-4.432	-1.289	-4.519	-2.074	-2.196	0.012	-3.311	-0.942
	NPI			3.48777	36.608	16.7031					66.0525			16.908		48.9434
DTL	zGARP Score	-1.456	-0.054	-1.085	-0.03	-0.602	-1.671	-1.249	-0.241	-1.272	-0.799	-0.148	0.863	-0.148	-0.928	-0.843	0.733
	NPI		35.8217	11.4975					53.7035				3.96032	29.7137	9.31957
FANCL	zGARP Score	-1.842	-0.674	-2.018	-0.328	0.752	-0.962	-0.669	-2.151	-1.764	-1.272	-0.968	-1.502	-0.171	-2.387	-0.25	-1.716
	NPI	31.902		-5.00356	8.48793								13.7488	-43.2495			38.2776
GNB4	zGARP Score	-1.845	0.977	-3.529	-1.198	-0.214	1.131	-3.024	-1.912	-1.525	0.002	-1.076	-0.067	0.93	-0.878	1.014	0.292
	NPI	-66.8421		11.2917	19.7641								12.2393		-33.5818		44.1219
NUF2	zGARP Score	-3.675	-4.3	-6.129	-4.15	-1.798	-2.579	-7.792	-2.465	-2.216	-5.745	-2.726	-3.843	-4.788	-4.444	-6.968	-3.139
	NPI			68.0994	69.2123	80.4934					63.9159			96.1684		89.6208
C12orf32	zGARP Score	-0.104	-0.864	0.168	-0.059	0.223	-0.63	-0.583	0.829	-0.187	0.145	-0.26	0.347	0.493	0.294	0.099	-1.88
	NPI		22.4082	14.2219					25.369				-0.621634	10.9013	-1.46439
ANKRD46	zGARP Score	1.053	1.148	0.877	1.413	1.366	-0.592	0.581	0.634	0.923	1.308	0.888	0.734	1.266	1.159	0.877	1.088
	NPI	1.60869		48.4737				14.8637	23.9634							30.3006	46.8829
CXorf61	zGARP Score	1.263	0.887	1.435	1.073	1.294	1.015	0.537	0.718	0.482	0.778	1.002	0.846	0.867	1.263	0.871	0.747
	NPI	38.8689		29.8676	27.8416								7.63968		49.2442		35.3292
LIN9	zGARP Score	0.523	-0.897	0.544	-0.279	-0.545	0.266	-0.322	1.413	-0.846	0.575	0.106	-1.295	0.781	0.727	0.191	-2.292
	NPI			3.1137	28.1167	-0.948009					-39.8659			18.01		6.60038
