# Supplementary material for: Integrated genomics and functional validation identifies malignant cell specific dependencies in triple negative breast cancer
Source: Nat Commun. 2018 Mar 13;9:1044. doi: 10.1038/s41467-018-03283-z (PMC5849766; doi:10.1038/s41467-018-03283-z)
Supplement: Supplementary file 14 — Supplementary Data 12 [file 41467_2018_3283_MOESM14_ESM.xlsx]

## Sheet: Supplementary Data 12
Antigen	Source Ig	Source	Dilution	Catalogue No.	Use
Aurora A	Mouse	BD	1:1000	610939	IF
Aurora A	Rabbit	TransGenic	1:1000	KR051	IF
Eg5	Mouse	AbCam	1:1000	51976	IF
KIFC1	Mouse	AbCam	1:1000	55388	WB
KIFC1	Rabbit	AbCam	1:250	72452	IHC
KIFC1	Rabbit	AbCam	1:500	72453	IF
β-Actin	Mouse	Sigma	1:10000	A5441	WB
Vinculin	Mouse	Sigma	1:5000	V9131	WB
Pericentrin	Rabbit	Atlas	1:100	HPA016820	IHC
CP110	Rabbit	Gift from E. Nigg	1:1000	-	IF
